# Supplementary material for: Environmental Heterogeneity Leads to Spatial Differences in Genetic Diversity and Demographic Structure of Acer caudatifolium
Source: Plants (Basel). 2021 Aug 10;10(8):1646. doi: 10.3390/plants10081646 (PMC8398000; doi:10.3390/plants10081646)
Supplement: Supplementary file 1 [file plants-10-01646-s001.zip]

Archive with 11 entries (11 files):
- Figure S1.pdf
- Table S1.pdf
- Table S10.csv
- Table S2.csv
- Table S3.csv
- Table S4.csv
- Table S5.csv
- Table S6.csv
- Table S7.pdf
- Table S8.pdf
- Table S9.pdf
