# Supplementary material for: Environmental Heterogeneity Leads to Spatial Differences in Genetic Diversity and Demographic Structure of Acer caudatifolium
Source: Plants (Basel). 2021 Aug 10;10(8):1646. doi: 10.3390/plants10081646 (PMC8398000; doi:10.3390/plants10081646)
Supplement: Supplementary file 1 [file plants-10-01646-s001.zip › Table S10.csv]

p-value\pearson's r	Long	Lat	Alt	bio_01	bio_02	bio_03	bio_04	bio_05	bio_06	bio_07	bio_08	bio_09	bio_10	bio_11	bio_12	bio_13	bio_14	bio_15	bio_16	bio_17	bio_18	bio_19	tavg_01	tavg_02	tavg_03	tavg_04	tavg_05	tavg_06	tavg_07	tavg_08	tavg_09	tavg_10	tavg_11	tavg_12	tmax_01	tmax_02	tmax_03	tmax_04	tmax_05	tmax_06	tmax_07	tmax_08	tmax_09	tmax_10	tmax_11	tmax_12	tmin_01	tmin_02	tmin_03
Long	-	0.887090284	-0.380778744	0.252311126	-0.399271897	-0.726243933	0.913412434	0.503308946	0.094297929	0.6900149	0.397419195	0.139813707	0.462987157	0.035578468	-0.093005793	-0.646438116	0.904609852	-0.955696679	-0.61380914	0.89852516	-0.65428138	0.917933199	0.022177313	0.015465089	-0.010322751	0.150037875	0.274603923	0.380298068	0.496133327	0.491179961	0.413221867	0.290973698	0.187307241	0.071746551	-0.076496094	-0.077736626	-0.113880871	0.070908569	0.216882316	0.349700094	0.504097387	0.50125741	0.402996923	0.243063415	0.109500615	-0.058355187	0.094297929	0.088799494	0.072568183
Lat	4.16E-07	-	-0.355469003	0.152617658	-0.348058104	-0.735723398	0.963334701	0.430313639	-0.033151441	0.811438382	0.334516473	0.045044542	0.389684748	-0.083514176	-0.356583527	-0.820148662	0.744945743	-0.940202497	-0.793302401	0.729752038	-0.816055217	0.793895796	-0.109357702	-0.097257876	-0.132561316	0.031885403	0.164506487	0.297834651	0.428364927	0.416067091	0.330933148	0.202370779	0.098089876	-0.041104165	-0.210583952	-0.18929336	-0.236674634	-0.047201902	0.105388404	0.269765023	0.43148258	0.420155471	0.311900114	0.143967435	0.007887736	-0.184992373	-0.033151441	-0.021289811	-0.047053027
Alt	0.107754684	0.13529431	-	-0.871191174	0.717394734	0.716188357	-0.514465799	-0.89984329	-0.78884438	-0.026120177	-0.893993818	-0.821046353	-0.900898306	-0.792465514	-0.072426325	0.016083656	-0.543531499	0.241308242	0.007382878	-0.542383702	0.044660884	-0.39330472	-0.78069562	-0.789000756	-0.777774421	-0.839925003	-0.87009394	-0.896027671	-0.899407	-0.898493359	-0.890024083	-0.877859953	-0.854085449	-0.804362043	-0.72576687	-0.744596293	-0.716524168	-0.807495921	-0.855026293	-0.893271577	-0.899539356	-0.899070515	-0.887598269	-0.861402462	-0.82397146	-0.73740908	-0.78884438	-0.798300676	-0.792734945
bio_01	0.297357533	0.532789542	1.20E-06	-	-0.809392482	-0.67846402	0.353903624	0.951776223	0.971106893	-0.238573133	0.977448721	0.983307355	0.968941095	0.971053088	0.102625413	0.125993805	0.389161666	-0.048827152	0.139808338	0.398151565	0.10752821	0.21619831	0.964261304	0.966979158	0.95692946	0.991912712	0.998502436	0.988140531	0.957568298	0.960470137	0.980799254	0.997970267	0.996383673	0.979513265	0.903847314	0.915425846	0.885552327	0.95093176	0.974853034	0.970478973	0.951322394	0.955158564	0.979708936	0.993000603	0.981796389	0.934513428	0.971106893	0.973170592	0.969766023
bio_02	0.090358773	0.144215503	0.000545057	2.70E-05	-	0.886202186	-0.519303496	-0.790336281	-0.823706122	0.231821662	-0.835129202	-0.724560519	-0.843029789	-0.729022172	-0.213248662	-0.030005073	-0.50220236	0.255069981	-0.084221053	-0.504046189	-0.043577295	-0.390433325	-0.713746297	-0.722690893	-0.693506728	-0.765021585	-0.807258736	-0.827437115	-0.842732939	-0.848491844	-0.853994543	-0.8260468	-0.799866617	-0.752148889	-0.528477868	-0.552900778	-0.49429003	-0.597388652	-0.663313428	-0.703217807	-0.789729604	-0.796911191	-0.798501795	-0.753516919	-0.71254702	-0.619906668	-0.823706122	-0.82726882	-0.813639163
bio_03	0.000430076	0.000330345	0.000562574	0.001406651	4.43E-07	-	-0.853114668	-0.803941671	-0.591458219	-0.243939874	-0.785970772	-0.564817033	-0.817611304	-0.503828965	0.00584577	0.363653614	-0.731515463	0.638312975	0.312682174	-0.725978322	0.352001135	-0.670679532	-0.479813953	-0.493788869	-0.455112201	-0.588761746	-0.684283705	-0.763171545	-0.835919797	-0.83374517	-0.796880735	-0.715125288	-0.643966595	-0.540344251	-0.302294983	-0.331626267	-0.266460054	-0.43570022	-0.558230653	-0.666082956	-0.804073436	-0.802957104	-0.752870977	-0.639576776	-0.542032779	-0.379313835	-0.591458219	-0.60150793	-0.578657411
bio_04	4.77E-08	3.81E-11	0.024216565	0.137145598	0.02269259	3.45E-06	-	0.607250719	0.179612089	0.704335391	0.516033457	0.244584431	0.573141139	0.120523647	-0.196613421	-0.679222359	0.817588537	-0.904992132	-0.645672139	0.811289058	-0.676370376	0.838897349	0.096786146	0.106554203	0.070240977	0.238946456	0.370750414	0.488106431	0.606414397	0.598443898	0.525537031	0.402758739	0.296514691	0.161329789	-0.023250522	-0.003646033	-0.055648678	0.144597406	0.299465037	0.447869893	0.608138376	0.60100429	0.509150573	0.346075117	0.206693911	0.012984475	0.179612089	0.188690018	0.164155876
bio_05	0.028038376	0.065908526	1.57E-07	3.77E-10	5.66E-05	3.36E-05	0.005826407	-	0.858627732	0.064106705	0.984407661	0.910558609	0.994014854	0.854722412	-0.01772302	-0.13001979	0.582191713	-0.326473608	-0.116016088	0.587092729	-0.151662264	0.438162261	0.841996909	0.847657268	0.829959856	0.911327469	0.956480696	0.985448149	0.995108817	0.993649317	0.985847917	0.963802724	0.929158129	0.873182429	0.773821378	0.788683387	0.751691482	0.868053518	0.933826493	0.976295603	0.999997502	0.999170553	0.989449059	0.952283643	0.899336841	0.800766365	0.858627732	0.86401859	0.854347692
bio_06	0.70098742	0.892825468	5.97E-05	5.17E-12	1.46E-05	0.007646878	0.461867043	2.54E-06	-	-0.456501479	0.914189331	0.961743525	0.896450975	0.985490866	0.222702847	0.304086873	0.263871948	0.120313206	0.323584471	0.27507978	0.292197691	0.084361452	0.983434358	0.98326265	0.976954418	0.983166323	0.966919613	0.93004271	0.87762618	0.884979734	0.92368582	0.961304565	0.978640136	0.987696233	0.910426001	0.918822135	0.891947701	0.92457234	0.923425363	0.888837571	0.857804529	0.866153302	0.91292786	0.952792969	0.966241664	0.952551069	1	0.997984896	0.998762151
bio_07	0.001077557	2.48E-05	0.915468764	0.325303331	0.33958634	0.314207383	0.00076144	0.794299286	0.049452188	-	-0.071125861	-0.291885959	-0.019917075	-0.43503319	-0.464325955	-0.817680855	0.496800907	-0.800891456	-0.831332996	0.483487919	-0.832099657	0.596283973	-0.453117264	-0.442958256	-0.461394732	-0.332257933	-0.222255637	-0.100183672	0.01863035	0.001780985	-0.087114023	-0.198615215	-0.292497433	-0.407285486	-0.429315323	-0.419865056	-0.431752269	-0.293296448	-0.176900892	-0.035850517	0.065705003	0.048016044	-0.059919607	-0.202038353	-0.320120756	-0.464556963	-0.456501479	-0.44322147	-0.461520496
bio_08	0.092002392	0.161558598	2.49E-07	6.43E-13	8.63E-06	6.63E-05	0.023714161	2.86E-14	4.43E-08	0.77231422	-	0.935079336	0.991623144	0.905206056	-0.002436249	-0.042236163	0.479700259	-0.208921537	-0.02476914	0.481385016	-0.059243599	0.317604661	0.891370059	0.90051885	0.882017315	0.947156114	0.978035757	0.996435029	0.988131585	0.986918658	0.991584898	0.985756071	0.967283138	0.922209702	0.812426298	0.832213182	0.791961962	0.890844582	0.942515745	0.972666143	0.984193605	0.98312503	0.98753773	0.971174407	0.938539635	0.853862158	0.914189331	0.92179736	0.912064318
bio_09	0.568083621	0.854713975	1.65E-05	5.08E-14	0.000450208	0.011747018	0.31289014	6.23E-08	5.44E-11	0.225301793	4.45E-09	-	0.926249656	0.981275175	0.093965541	0.18813193	0.290107473	0.057635245	0.190449991	0.306976211	0.162486378	0.124297199	0.978545563	0.97756717	0.975204544	0.988892744	0.980506694	0.954237889	0.910745524	0.914650887	0.943134874	0.974359714	0.983246804	0.984207679	0.949721336	0.955014363	0.935894889	0.977696287	0.982708516	0.957677187	0.910142432	0.91528522	0.95091683	0.982823292	0.985055242	0.964004829	0.961743525	0.960955215	0.962300765
bio_10	0.045909411	0.099100016	1.44E-07	9.49E-12	5.85E-06	1.91E-05	0.010311096	8.62E-18	2.06E-07	0.935497509	1.49E-16	1.28E-08	-	0.882319714	0.030477637	-0.073183315	0.561767353	-0.284665013	-0.054469755	0.567168504	-0.091153844	0.413368544	0.869990651	0.875044126	0.856954243	0.931335368	0.97115762	0.993975945	0.999024026	0.999244007	0.996670806	0.979484478	0.95040935	0.900468504	0.78728346	0.802676798	0.763342136	0.872327531	0.93322292	0.969475063	0.993867933	0.995216946	0.991019625	0.959797643	0.913677266	0.821817606	0.896450975	0.900849199	0.891462034
bio_11	0.885027065	0.733923715	5.23E-05	5.25E-12	0.000398514	0.027850371	0.623084888	3.16E-06	1.56E-14	0.062675944	1.00E-07	1.34E-13	5.81E-07	-	0.161444398	0.308245018	0.207413821	0.177726114	0.314095301	0.218466375	0.287411805	0.017994011	0.99889221	0.999040295	0.997572771	0.991500644	0.964848256	0.924043064	0.861786157	0.867014867	0.906950898	0.956361419	0.981799022	0.99869001	0.964789045	0.971859486	0.953297436	0.971376662	0.957229595	0.914924662	0.85401386	0.860119467	0.909270414	0.964753035	0.988457709	0.987977623	0.985490866	0.985155924	0.987748756
bio_12	0.704908407	0.133986956	0.768258615	0.675894745	0.380720028	0.981051006	0.419806755	0.942591226	0.359446569	0.045202907	0.992102371	0.701995366	0.901427692	0.509062603	-	0.738035755	0.128268251	0.204715721	0.79711924	0.177515637	0.77014369	0.152786175	0.182962954	0.157434197	0.167551055	0.140420094	0.118603365	0.042921153	0.013945724	0.035469562	0.075846778	0.091068488	0.09497407	0.144995827	0.124035796	0.097073791	0.104212507	0.076536199	0.055107479	-0.025012424	-0.019017045	0.006926816	0.058048464	0.070822321	0.080519831	0.136955523	0.222702847	0.197806662	0.212441654
bio_13	0.002783704	1.71E-05	0.947894271	0.607275714	0.902949155	0.125899853	0.00138274	0.59574553	0.205609188	1.91E-05	0.863688798	0.440528017	0.765900524	0.199166195	0.000309243	-	-0.383913537	0.76314478	0.980565199	-0.359156866	0.971698759	-0.463817251	0.330442334	0.31877437	0.341563701	0.223384937	0.121191309	-0.00018643	-0.110157056	-0.091918208	-0.011934362	0.087277254	0.160363479	0.274184947	0.353327977	0.33711023	0.362983106	0.233333611	0.119789308	-0.021844762	-0.131496141	-0.113146126	-0.010698831	0.110764308	0.207941254	0.354857419	0.304086873	0.291221675	0.31233449
bio_14	1.05E-07	0.000252858	0.016159639	0.099593943	0.028441747	0.00037188	1.91E-05	0.008914174	0.275009636	0.030476207	0.037672593	0.228270947	0.012311679	0.39419183	0.600750691	0.104648631	-	-0.847338614	-0.382932005	0.993399839	-0.438204048	0.950848325	0.200905711	0.188957575	0.172401099	0.307060429	0.403898665	0.484755867	0.586792029	0.58825374	0.516945051	0.414462349	0.32062619	0.234014786	0.105797859	0.099637807	0.074089013	0.231528187	0.34622722	0.451916163	0.582617012	0.587522538	0.499201255	0.360228522	0.238995828	0.104085248	0.263871948	0.254246862	0.245761738
bio_15	1.86E-10	2.25E-09	0.319619795	0.842652905	0.291927157	0.003270793	1.02E-07	0.172509678	0.623696302	3.79E-05	0.390685893	0.814701705	0.237513697	0.466660428	0.400508764	0.00014424	4.69E-06	-	0.738943746	-0.837007974	0.768374835	-0.90700361	0.193006838	0.197381317	0.22183455	0.063013492	-0.066599599	-0.187295072	-0.323519193	-0.315979723	-0.225355965	-0.091636321	0.017809407	0.140362579	0.28271816	0.281387138	0.31303189	0.134930933	-0.012705307	-0.161958083	-0.327482883	-0.322526241	-0.20806638	-0.034606489	0.105825781	0.276714833	0.120313206	0.122689819	0.140056712
bio_16	0.005182938	5.07E-05	0.976069706	0.568098633	0.731750344	0.192440228	0.002826891	0.63623216	0.176563639	1.03E-05	0.919827283	0.434812518	0.824724065	0.190330412	4.38E-05	1.83E-13	0.105614135	0.000301276	-	-0.348837327	0.993881969	-0.435134733	0.335861485	0.323323984	0.342541489	0.23165486	0.138060249	0.016001657	-0.090406593	-0.071352375	0.011792094	0.105633478	0.175955684	0.2821303	0.339191844	0.323286136	0.342410229	0.222238439	0.120089302	-0.021087364	-0.117586968	-0.09745333	0.007403535	0.122936407	0.215882234	0.352044244	0.323584471	0.309579272	0.328795073
bio_17	1.75E-07	0.000390556	0.016430644	0.091350086	0.02777213	0.000433201	2.50E-05	0.008224289	0.254367891	0.035975673	0.036910333	0.201117807	0.011326017	0.368893933	0.467196926	0.13100234	1.98E-17	7.88E-06	0.14325871	-	-0.407911575	0.967230633	0.213917908	0.19901088	0.184905284	0.317583096	0.41558069	0.490288617	0.591658977	0.594130453	0.52646194	0.422413379	0.32754438	0.244024431	0.120517533	0.111012302	0.08791098	0.24424133	0.359618465	0.458437295	0.587495714	0.593923586	0.510208922	0.368844888	0.246692271	0.115754213	0.27507978	0.262836754	0.256711611
bio_18	0.002372056	2.04E-05	0.855939059	0.661271071	0.859400841	0.139419362	0.001474466	0.535387815	0.224783955	9.97E-06	0.809619883	0.506295314	0.710540571	0.232819368	0.000114719	4.34E-12	0.060571947	0.000121643	1.04E-17	0.082976341	-	-0.485940085	0.30907232	0.29753745	0.316393228	0.201143127	0.104627703	-0.018825014	-0.127619854	-0.109128717	-0.024183723	0.074500303	0.147724428	0.254179701	0.319595241	0.304485184	0.324091796	0.197801922	0.092536365	-0.051179229	-0.153220431	-0.133446089	-0.026509783	0.096418224	0.192494362	0.331267036	0.292197691	0.279717319	0.297585659
bio_19	3.08E-08	4.95E-05	0.095730351	0.374008814	0.098396253	0.001672724	7.19E-06	0.060599324	0.731318904	0.007047385	0.18515799	0.612161627	0.078548162	0.941714836	0.532331851	0.045470371	4.41E-10	8.57E-08	0.062607728	1.49E-11	0.034909024	-	0.013485583	-0.003535979	-0.018201323	0.123812776	0.238177673	0.32277746	0.443529582	0.445139615	0.370704184	0.247938889	0.141338094	0.046077016	-0.083335254	-0.095356488	-0.117545999	0.045972749	0.176861129	0.287248726	0.438716936	0.444840398	0.352150335	0.188467776	0.052575039	-0.088987739	0.084361452	0.070650696	0.063533229
tavg_01	0.92819468	0.65584382	8.00E-05	3.08E-11	0.000599489	0.037620773	0.693457351	6.16E-06	4.77E-14	0.051381522	3.04E-07	4.22E-13	1.30E-06	5.19E-24	0.453412513	0.167044642	0.409522325	0.428553664	0.159774926	0.37919146	0.197900475	0.956302779	-	0.997185847	0.998019304	0.988161951	0.95893979	0.913074569	0.84834515	0.854660087	0.896474117	0.948027763	0.974710042	0.996002668	0.970256172	0.973721664	0.958162462	0.971756143	0.954452787	0.906032147	0.841241125	0.848722515	0.900413078	0.958826627	0.98419163	0.989855848	0.983434358	0.980610491	0.984998514
tavg_02	0.949895782	0.692032832	5.94E-05	1.59E-11	0.000473496	0.03165894	0.664167129	4.61E-06	5.20E-14	0.057517468	1.49E-07	6.15E-13	9.43E-07	1.53E-24	0.519779594	0.183455162	0.438487803	0.417956804	0.176932289	0.41404549	0.216033603	0.988537547	1.43E-20	-	0.997935584	0.98947704	0.960026497	0.918376501	0.854177718	0.858983647	0.900027142	0.951835948	0.97888346	0.996811936	0.963938463	0.973619157	0.954833456	0.970164847	0.952663568	0.909309113	0.846956685	0.852227377	0.903009476	0.961490942	0.987350447	0.988329749	0.98326265	0.985059516	0.98726395
tavg_03	0.966544983	0.588513838	8.86E-05	1.47E-10	0.000991832	0.050237421	0.775077045	1.10E-05	7.72E-13	0.046760713	5.93E-07	1.43E-12	2.79E-06	4.06E-21	0.492947782	0.152363291	0.480328633	0.361371529	0.151116678	0.448548447	0.186932719	0.94104443	7.23E-22	1.03E-21	-	0.984693557	0.950297532	0.902937559	0.834809269	0.840143453	0.883215619	0.938706508	0.968817533	0.993191227	0.974526379	0.980566655	0.967098694	0.974358303	0.950765385	0.900150501	0.829214948	0.83515771	0.888603121	0.951963684	0.981923737	0.992281024	0.976954418	0.976408914	0.981511886
tavg_04	0.539818741	0.896897225	6.83E-06	1.11E-16	0.000135752	0.007999496	0.324524071	5.80E-08	5.46E-14	0.16458436	8.07E-10	1.62E-15	7.08E-09	1.68E-16	0.566389491	0.357938531	0.200987877	0.797737243	0.339943769	0.185189484	0.408957478	0.613559568	2.78E-15	1.03E-15	2.44E-14	-	0.989595034	0.962373305	0.915154109	0.919347616	0.949821195	0.983120688	0.993953925	0.994215372	0.943040947	0.951879689	0.929104044	0.972031871	0.976364887	0.951183463	0.910740298	0.915529525	0.95322928	0.987593147	0.992465366	0.968821203	0.983166323	0.983785335	0.984299989
tavg_05	0.255223798	0.500950878	1.29E-06	6.72E-23	2.94E-05	0.001231687	0.118135709	1.60E-10	1.61E-11	0.360437273	5.15E-13	1.88E-13	5.09E-12	2.68E-11	0.628672759	0.621146633	0.086347954	0.786473244	0.572994803	0.076803728	0.669908685	0.326130003	9.84E-11	7.86E-11	4.84E-10	9.34E-16	-	0.989035269	0.96009465	0.963544465	0.983814542	0.997668938	0.99252541	0.973486733	0.897389491	0.906970926	0.877416925	0.948021346	0.976088134	0.97130113	0.956022766	0.960318691	0.985120762	0.99423338	0.978592337	0.928398877	0.966919613	0.967438525	0.964567944
tavg_06	0.108236749	0.21555322	2.13E-07	2.83E-15	1.24E-05	0.000144116	0.033987239	1.59E-14	8.26E-09	0.683219832	1.06E-19	2.43E-10	9.11E-18	1.63E-08	0.861498239	0.999395639	0.035421035	0.442600975	0.948159582	0.033077915	0.93902776	0.177707437	4.93E-08	2.94E-08	1.22E-07	4.74E-11	1.46E-15	-	0.988845434	0.989293044	0.996296192	0.993807697	0.9767941	0.938823419	0.841117297	0.856295346	0.820015116	0.912611616	0.959129188	0.98047781	0.985186892	0.986331185	0.994109855	0.981931032	0.951168979	0.875619129	0.93004271	0.934548994	0.927036617
tavg_07	0.030735325	0.067279033	1.63E-07	1.29E-10	5.94E-06	8.31E-06	0.005912957	1.56E-18	7.97E-07	0.939657158	2.85E-15	6.12E-08	1.77E-24	2.12E-06	0.954813215	0.653477663	0.008265329	0.176655973	0.712817207	0.007621139	0.602607904	0.057158381	4.45E-06	3.25E-06	8.76E-06	4.04E-08	7.75E-11	1.68E-15	-	0.999469031	0.992803111	0.969985025	0.936755371	0.881525343	0.762804708	0.779245989	0.738558377	0.853884542	0.920386169	0.963751511	0.995024839	0.995647719	0.986234285	0.947809992	0.896468744	0.79764101	0.87762618	0.882767094	0.872357951
tavg_08	0.032711973	0.076424042	1.75E-07	7.16E-11	4.41E-06	9.22E-06	0.006791758	1.42E-17	4.83E-07	0.994226512	6.48E-15	4.24E-08	2.02E-25	1.56E-06	0.885376785	0.70821422	0.008067383	0.187541101	0.771607407	0.007309998	0.656522215	0.056155551	3.17E-06	2.49E-06	6.76E-06	2.67E-08	3.64E-11	1.19E-15	1.00E-26	-	0.994641111	0.972538349	0.939447102	0.886134747	0.767578371	0.782276797	0.742036526	0.856273053	0.921990149	0.962065424	0.99352721	0.995404032	0.987696522	0.950192298	0.899000423	0.802449169	0.884979734	0.888709588	0.87893114
tavg_09	0.078664853	0.16637709	3.36E-07	1.66E-13	3.29E-06	4.42E-05	0.020841508	1.26E-14	1.69E-08	0.72287611	1.55E-16	1.48E-09	5.94E-20	8.61E-08	0.757619381	0.961325378	0.023425807	0.353601148	0.961786091	0.02057734	0.921716553	0.118185155	2.06E-07	1.55E-07	5.46E-07	5.24E-10	3.92E-14	1.47E-19	4.11E-17	3.38E-18	-	0.989526868	0.965639692	0.923021943	0.811650385	0.825313612	0.786740773	0.887874897	0.942545995	0.966968031	0.985579381	0.988569246	0.994287406	0.971708413	0.932139513	0.849752816	0.92368582	0.926365935	0.918453617
tavg_10	0.226821653	0.40604344	7.85E-07	8.90E-22	1.32E-05	0.000578401	0.08732377	3.43E-11	5.99E-11	0.41499336	1.33E-14	1.89E-12	2.90E-13	1.64E-10	0.710800504	0.722376392	0.077681998	0.709071858	0.66690896	0.07159659	0.761802694	0.306088288	7.02E-10	3.73E-10	2.76E-09	5.58E-14	2.88E-21	1.15E-17	7.12E-12	3.37E-12	9.87E-16	-	0.992510189	0.967180061	0.879488785	0.892698334	0.858810866	0.935063697	0.968154707	0.971976558	0.96340054	0.966898848	0.987240002	0.991941926	0.972969918	0.914301363	0.961304565	0.964338935	0.958661135
tavg_11	0.442570793	0.689522787	3.27E-06	1.20E-19	3.94E-05	0.002925045	0.2176921	9.16E-09	4.07E-13	0.224286763	1.47E-11	5.24E-14	4.75E-10	1.06E-13	0.698938545	0.511940892	0.180780938	0.942311843	0.47118285	0.171023392	0.546157873	0.563828968	1.69E-12	3.69E-13	9.81E-12	9.39E-18	5.67E-17	8.18E-13	3.58E-09	2.50E-09	2.21E-11	5.77E-17	-	0.989074805	0.917493366	0.930812402	0.900514185	0.954673936	0.970122066	0.95872203	0.928644542	0.932168352	0.96346228	0.989739735	0.989815964	0.951210069	0.978640136	0.981985334	0.978237577
tavg_12	0.770377835	0.867310946	3.31E-05	2.86E-13	0.000203619	0.016921102	0.509367419	1.06E-06	3.86E-15	0.083495894	1.98E-08	3.18E-14	1.49E-07	2.16E-23	0.553677361	0.255978897	0.334907224	0.566550083	0.24189907	0.31403439	0.293672876	0.851418696	2.81E-19	4.12E-20	2.57E-17	6.46E-18	2.51E-12	2.72E-09	6.14E-07	4.45E-07	1.82E-08	1.51E-11	1.41E-15	-	0.955009218	0.963426931	0.941580864	0.96801591	0.960901339	0.92620139	0.872516492	0.878000347	0.923037157	0.971653076	0.990687896	0.981743702	0.987696233	0.987873739	0.988873839
tmax_01	0.755604338	0.38684026	0.000435702	1.13E-07	0.020010737	0.208427617	0.924729032	0.000101392	6.30E-08	0.066607997	2.38E-05	5.33E-10	6.32E-05	2.72E-11	0.612915821	0.137830824	0.666419151	0.240877422	0.155416735	0.623102647	0.182266472	0.734474137	6.60E-12	3.32E-11	1.79E-12	1.50E-09	1.91E-07	6.44E-06	0.000145825	0.000124875	2.46E-05	7.04E-07	3.21E-08	2.11E-10	-	0.99630232	0.997013111	0.983832018	0.94499839	0.879775979	0.773192025	0.779181335	0.835244856	0.915791746	0.956194093	0.988583455	0.910426001	0.906374589	0.915604403
tmax_02	0.751758769	0.437659474	0.000255483	3.94E-08	0.014078212	0.165437489	0.988180811	6.01E-05	2.81E-08	0.073506972	9.91E-06	2.11E-10	3.53E-05	4.14E-12	0.692588609	0.158131066	0.684861137	0.243194578	0.176985896	0.650949561	0.204986128	0.697780604	2.33E-12	2.41E-12	1.83E-13	3.70E-10	8.59E-08	2.90E-06	8.42E-05	7.57E-05	1.36E-05	2.75E-07	7.53E-09	3.73E-11	1.45E-19	-	0.996154805	0.986400754	0.948850294	0.890522502	0.788102094	0.79168595	0.846235953	0.925851933	0.966246	0.991602975	0.918822135	0.919962007	0.92648112
tmax_03	0.642496821	0.329283269	0.000557651	4.64E-07	0.031459712	0.270153519	0.820988319	0.000206483	2.91E-07	0.064910234	5.33E-05	4.01E-09	0.000143327	2.88E-10	0.671148407	0.12665162	0.763081782	0.19191665	0.151283614	0.720437317	0.17584715	0.631757909	1.15E-10	2.18E-10	1.54E-11	9.22E-09	8.08E-07	1.72E-05	0.000304636	0.000275429	6.45E-05	2.51E-06	1.49E-07	1.86E-09	2.37E-20	2.02E-19	-	0.978676138	0.932395617	0.865131721	0.751082237	0.755244595	0.812298562	0.898233025	0.94366828	0.981798908	0.891947701	0.890626811	0.900747882
tmax_04	0.772992415	0.847831156	2.91E-05	4.35E-10	0.006915685	0.062228852	0.554779173	1.46E-06	1.54E-08	0.222964901	3.16E-07	5.86E-13	1.12E-06	4.78E-12	0.755479928	0.336356478	0.340215354	0.58180471	0.360475403	0.313590903	0.416945372	0.851751372	4.27E-12	6.77E-12	1.89E-12	3.93E-12	7.03E-10	5.15E-08	3.31E-06	2.90E-06	3.93E-07	4.46E-09	2.25E-10	1.21E-11	3.88E-14	9.00E-15	4.01E-13	-	0.986086478	0.947046854	0.867613753	0.870534145	0.91137067	0.964465208	0.980956677	0.979303342	0.92457234	0.924487422	0.929347235
tmax_05	0.372462081	0.667639449	3.11E-06	1.61E-12	0.001961889	0.012993607	0.212930364	5.21E-09	1.74E-08	0.468765664	1.62E-09	6.85E-14	5.62E-09	1.38E-10	0.822702803	0.625219453	0.146481099	0.958828999	0.624347088	0.130471961	0.70633466	0.468867224	2.34E-10	3.23E-10	4.48E-10	9.54E-13	1.05E-12	9.46E-11	2.40E-08	2.03E-08	1.62E-09	1.17E-11	6.85E-12	6.53E-11	1.13E-09	6.15E-10	6.22E-09	1.09E-14	-	0.984179276	0.933507482	0.936087472	0.962578619	0.987722035	0.981275258	0.948319808	0.923425363	0.923330691	0.924101199
tmax_06	0.142204501	0.264030513	2.63E-07	6.19E-12	0.000782909	0.001848647	0.054485433	9.78E-13	3.66E-07	0.88415355	3.24E-12	1.27E-10	8.20E-12	4.13E-08	0.919042268	0.929268823	0.052079838	0.507697461	0.931715656	0.048373672	0.835169876	0.233096392	9.33E-08	6.98E-08	1.53E-07	4.17E-10	4.89E-12	1.91E-13	3.47E-11	5.07E-11	1.59E-11	4.00E-12	1.03E-10	1.28E-08	6.91E-07	3.24E-07	1.74E-06	8.21E-10	3.23E-14	-	0.976197544	0.975254089	0.981706314	0.979797361	0.953949681	0.889231778	0.888837571	0.89333451	0.888456707
tmax_07	0.027753714	0.065096508	1.61E-07	4.07E-10	5.78E-05	3.34E-05	0.005735679	1.66E-46	2.66E-06	0.78927947	3.21E-14	6.47E-08	1.06E-17	3.28E-06	0.938406911	0.591540215	0.00885251	0.171108517	0.631638263	0.008169549	0.531153242	0.06023668	6.40E-06	4.78E-06	1.14E-05	6.13E-08	1.75E-10	1.85E-14	1.80E-18	1.67E-17	1.48E-14	3.76E-11	9.72E-09	1.11E-06	0.000103574	6.14E-05	0.00021035	1.50E-06	5.43E-09	1.01E-12	-	0.999131357	0.989234449	0.951906112	0.898816378	0.800056555	0.857804529	0.863248219	0.853530424
tmax_08	0.028789777	0.073287369	1.67E-07	2.05E-10	4.42E-05	3.49E-05	0.006498575	4.44E-25	1.64E-06	0.845236439	5.57E-14	3.99E-08	1.29E-18	2.33E-06	0.977547585	0.644657922	0.008165916	0.178064517	0.691442894	0.007335638	0.586004971	0.056340909	4.36E-06	3.62E-06	8.62E-06	3.90E-08	7.39E-11	9.39E-15	5.78E-19	9.17E-19	2.07E-15	1.62E-11	6.40E-09	7.78E-07	8.43E-05	5.38E-05	0.000185113	1.25E-06	3.91E-09	1.40E-12	6.58E-25	-	0.991384572	0.954804181	0.901620052	0.805274916	0.866153302	0.869721193	0.860726397
tmax_09	0.087119211	0.193614539	4.01E-07	2.64E-13	4.16E-05	0.000199168	0.025982581	1.05E-15	5.00E-08	0.8074861	4.30E-15	4.36E-10	2.69E-16	7.00E-08	0.813395397	0.965326827	0.029558563	0.392672297	0.976002769	0.025623125	0.9142123	0.139240098	1.50E-07	1.21E-07	3.73E-07	2.92E-10	1.92E-14	7.53E-18	9.97E-15	3.86E-15	5.81E-18	5.25E-15	3.70E-11	1.81E-08	8.58E-06	4.96E-06	2.39E-05	5.78E-08	4.53E-11	1.10E-13	1.25E-15	1.89E-16	-	0.982009498	0.942771141	0.864536403	0.91292786	0.915165899	0.908584467
tmax_10	0.316003855	0.556523304	2.17E-06	3.25E-17	0.000195256	0.003190717	0.146670421	3.45E-10	3.15E-10	0.406831395	5.07E-12	6.47E-14	8.24E-11	2.74E-11	0.773261651	0.651682255	0.129773328	0.888149005	0.616091831	0.120186026	0.694569079	0.439697527	1.01E-10	5.75E-11	3.65E-10	4.14E-15	6.29E-18	9.92E-14	7.27E-10	4.93E-10	4.33E-12	1.07E-16	8.30E-16	4.40E-12	3.80E-08	1.33E-08	1.79E-07	2.93E-11	3.79E-15	2.54E-13	3.68E-10	2.19E-10	9.56E-14	-	0.987726845	0.940547162	0.952792969	0.95532317	0.951637513
tmax_11	0.655420555	0.97443379	1.45E-05	1.06E-13	0.000618353	0.016514219	0.395871937	1.64E-07	1.91E-11	0.181508213	2.83E-09	2.00E-14	4.66E-08	2.25E-15	0.743151479	0.392963413	0.324421096	0.666335965	0.374724768	0.308605586	0.429804314	0.83073553	3.21E-14	4.88E-15	9.96E-14	6.07E-17	4.15E-13	4.18E-10	2.06E-07	1.68E-07	6.42E-09	2.95E-12	7.79E-16	3.65E-16	1.69E-10	1.91E-11	1.37E-09	1.55E-13	1.34E-13	2.56E-10	1.71E-07	1.36E-07	1.56E-09	3.78E-15	-	0.979261574	0.966241664	0.969125474	0.96807819
tmax_12	0.812426057	0.448330987	0.000314846	4.78E-09	0.004638075	0.109228657	0.957925121	3.81E-05	3.29E-10	0.045081847	3.31E-06	3.27E-11	1.59E-05	3.17E-15	0.576098345	0.136015498	0.671528548	0.251440826	0.139367549	0.636999235	0.165924013	0.717146398	7.54E-16	2.47E-15	7.45E-17	9.80E-12	1.00E-08	9.09E-07	4.30E-05	3.57E-05	4.13E-06	4.39E-08	4.15E-10	1.08E-13	2.05E-15	1.52E-16	1.06E-13	3.12E-13	6.70E-10	3.56E-07	3.92E-05	3.19E-05	1.80E-06	2.15E-09	3.17E-13	-	0.952551069	0.95126816	0.956842589
tmin_01	0.70098742	0.892825468	5.97E-05	5.17E-12	1.46E-05	0.007646878	0.461867043	2.54E-06	6.08E-132	0.049452188	4.43E-08	5.44E-11	2.06E-07	1.56E-14	0.359446569	0.205609188	0.275009636	0.623696302	0.176563639	0.254367891	0.224783955	0.731318904	4.77E-14	5.20E-14	7.72E-13	5.46E-14	1.61E-11	8.26E-09	7.97E-07	4.83E-07	1.69E-08	5.99E-11	4.07E-13	3.86E-15	6.30E-08	2.81E-08	2.91E-07	1.54E-08	1.74E-08	3.66E-07	2.66E-06	1.64E-06	5.00E-08	3.15E-10	1.91E-11	3.29E-10	-	0.997984896	0.998762151
tmin_02	0.717721391	0.931061577	4.19E-05	2.77E-12	1.25E-05	0.006442138	0.439148412	1.86E-06	8.37E-22	0.057351823	2.07E-08	6.46E-11	1.45E-07	1.89E-14	0.41693398	0.226407858	0.29354096	0.616805093	0.197127518	0.276967046	0.246121595	0.773797477	1.80E-13	1.99E-14	9.40E-13	3.98E-14	1.41E-11	4.76E-09	5.64E-07	3.70E-07	1.26E-08	3.02E-11	9.67E-14	3.41E-15	9.05E-08	2.50E-08	3.21E-07	1.55E-08	1.76E-08	2.62E-07	1.95E-06	1.32E-06	4.04E-08	1.99E-10	9.02E-12	4.11E-10	8.37E-22	-	0.998852923
tmin_03	0.767816565	0.848305792	5.17E-05	7.57E-12	2.26E-05	0.009440182	0.501876508	3.22E-06	1.33E-23	0.046693045	5.42E-08	4.81E-11	3.02E-07	3.72E-15	0.382567809	0.192961709	0.31049269	0.567404448	0.169298424	0.288724793	0.215955634	0.796102316	2.06E-14	5.17E-15	1.20E-13	3.03E-14	2.86E-11	1.17E-08	1.12E-06	7.31E-07	2.92E-08	1.04E-10	4.76E-13	1.65E-15	3.87E-08	1.24E-08	1.46E-07	8.96E-09	1.62E-08	3.77E-07	3.37E-06	2.25E-06	7.45E-08	3.86E-10	1.19E-11	1.49E-10	1.33E-23	6.98E-24	-
tmin_04	0.394400885	0.70595299	8.12E-06	4.21E-15	2.47E-06	0.001314584	0.204689498	4.63E-08	4.52E-16	0.151489621	1.68E-10	4.03E-11	1.41E-09	6.03E-12	0.454643553	0.397446281	0.135052222	0.987361951	0.348511009	0.124474911	0.427741935	0.455709707	2.80E-11	1.18E-11	1.45E-10	1.50E-14	9.75E-15	1.91E-11	8.60E-09	4.48E-09	3.81E-11	2.77E-14	4.64E-15	6.07E-13	6.91E-07	2.73E-07	2.35E-06	2.93E-08	3.67E-09	1.86E-08	4.93E-08	2.79E-08	3.08E-10	5.19E-12	1.99E-11	1.26E-08	4.52E-16	1.58E-16	1.56E-15
tmin_05	0.200459911	0.408019032	3.15E-06	1.50E-14	3.90E-07	0.00018316	0.080579344	1.35E-09	7.99E-12	0.303065272	1.71E-12	6.74E-10	8.89E-12	1.92E-09	0.508274079	0.626400172	0.065188482	0.677031586	0.54407976	0.058899973	0.645848331	0.259071698	5.60E-09	3.65E-09	2.21E-08	8.57E-12	5.64E-15	1.56E-13	8.43E-11	3.02E-11	3.59E-14	1.25E-15	3.17E-13	2.89E-10	8.57E-06	4.29E-06	2.58E-05	3.07E-07	9.41E-09	6.27E-09	1.46E-09	6.33E-10	4.44E-12	8.43E-12	7.40E-10	4.46E-07	7.99E-12	5.64E-12	2.52E-11
tmin_06	0.094136517	0.188336468	8.24E-07	1.19E-12	1.68E-07	1.85E-05	0.025735265	1.16E-11	4.14E-09	0.564700194	1.46E-15	1.14E-08	3.99E-15	9.54E-08	0.708818483	0.956772609	0.0299109	0.400828707	0.869047337	0.028048075	0.98926081	0.149127739	2.60E-07	1.52E-07	6.57E-07	1.08E-09	8.20E-13	1.24E-15	5.25E-14	1.81E-14	2.07E-17	2.52E-14	2.87E-11	1.85E-08	5.91E-05	2.94E-05	0.000140967	2.00E-06	3.81E-08	1.94E-09	1.28E-11	6.27E-12	3.91E-13	1.14E-10	1.69E-08	6.41E-06	4.14E-09	2.28E-09	7.51E-09
tmin_07	0.034697357	0.070876674	2.29E-07	1.58E-10	9.66E-07	3.44E-06	0.006427485	9.89E-15	4.33E-07	0.954319248	1.43E-14	9.22E-08	3.15E-20	2.05E-06	0.890559014	0.700119346	0.008531209	0.185311758	0.769910809	0.007903529	0.652799185	0.057902596	4.43E-06	3.19E-06	9.01E-06	4.82E-08	1.27E-10	1.18E-14	2.59E-21	1.84E-21	8.07E-17	9.15E-12	3.42E-09	5.59E-07	0.000210098	0.000120229	0.000435598	6.88E-06	9.28E-08	5.31E-10	1.08E-14	4.38E-15	3.81E-13	2.40E-09	3.36E-07	5.38E-05	4.33E-07	3.00E-07	6.46E-07
tmin_08	0.036972322	0.079225548	2.53E-07	1.03E-10	7.32E-07	3.94E-06	0.007323633	2.82E-14	2.81E-07	0.907055557	3.06E-14	7.18E-08	6.44E-20	1.58E-06	0.829831801	0.748071586	0.008575758	0.196084268	0.823789836	0.007843695	0.704763017	0.057946178	3.34E-06	2.55E-06	7.33E-06	3.57E-08	7.73E-11	1.19E-14	4.37E-20	2.09E-21	2.23E-17	5.25E-12	2.51E-09	4.28E-07	0.000184578	0.000109575	0.000401149	6.31E-06	8.40E-08	6.94E-10	3.11E-14	6.81E-15	2.87E-13	1.84E-09	2.85E-07	4.61E-05	2.81E-07	2.08E-07	4.51E-07
tmin_09	0.075175756	0.150017104	3.91E-07	1.44E-12	5.13E-07	1.64E-05	0.018306057	5.39E-13	1.63E-08	0.679166048	3.00E-15	6.42E-09	3.94E-18	1.67E-07	0.730367024	0.956061729	0.02026195	0.328702801	0.960234634	0.018031406	0.918915189	0.105998604	4.00E-07	2.95E-07	1.04E-06	1.97E-09	9.07E-13	1.59E-16	1.97E-16	1.94E-17	3.91E-21	2.46E-14	7.15E-11	3.51E-08	5.54E-05	3.08E-05	0.000136079	1.56E-06	1.70E-08	3.74E-10	6.04E-13	1.45E-13	2.58E-14	1.04E-10	2.85E-08	9.14E-06	1.63E-08	1.18E-08	2.98E-08
tmin_10	0.182075323	0.321609059	6.70E-07	6.29E-17	1.68E-06	0.000168637	0.06159568	4.13E-11	1.17E-10	0.426836644	8.10E-15	7.13E-11	3.76E-14	1.66E-09	0.692999737	0.788922991	0.055735057	0.598148945	0.720300156	0.051623141	0.824527499	0.239388016	6.11E-09	3.50E-09	2.11E-08	4.71E-12	2.79E-16	3.90E-17	1.03E-12	3.86E-13	6.36E-17	8.74E-20	1.32E-14	1.83E-10	4.48E-06	1.94E-06	1.34E-05	8.01E-08	8.24E-10	1.05E-10	4.53E-11	1.80E-11	1.07E-13	5.10E-13	2.17E-10	3.60E-07	1.17E-10	5.97E-11	2.38E-10
tmin_11	0.328831591	0.52897837	2.03E-06	1.94E-18	4.55E-06	0.000797825	0.141523345	3.03E-09	9.43E-13	0.258550574	1.49E-12	4.55E-12	3.55E-11	1.52E-11	0.676279265	0.600501429	0.117629158	0.871785751	0.545799567	0.11112864	0.634886991	0.417062531	1.11E-10	4.12E-11	5.01E-10	3.33E-14	3.93E-16	7.09E-14	3.36E-10	2.03E-10	9.11E-13	7.65E-18	5.87E-19	5.93E-13	5.59E-07	1.82E-07	1.96E-06	1.14E-08	3.54E-10	4.18E-10	3.24E-09	1.89E-09	2.09E-11	2.50E-13	3.57E-12	1.80E-08	9.43E-13	2.44E-13	1.82E-12
tmin_12	0.545834404	0.843833655	9.70E-06	1.27E-15	1.88E-05	0.00397218	0.304373691	1.38E-07	4.41E-16	0.125866959	7.89E-10	2.99E-13	6.37E-09	5.47E-15	0.555322792	0.370200369	0.201804786	0.823082114	0.338079261	0.188095475	0.408747	0.606434839	1.10E-13	4.06E-14	1.18E-12	1.96E-16	5.75E-14	7.26E-11	3.43E-08	2.21E-08	4.38E-10	1.01E-13	3.77E-18	2.77E-17	3.02E-08	8.73E-09	1.43E-07	1.30E-09	3.74E-10	5.88E-09	1.45E-07	9.01E-08	1.85E-09	3.11E-12	2.49E-13	3.06E-10	4.41E-16	1.59E-16	8.03E-16
vapr_01	0.613465848	0.88217239	2.39E-05	2.14E-12	0.000450559	0.019844163	0.452112897	6.94E-07	1.28E-12	0.116534989	4.91E-08	5.44E-13	1.52E-07	6.53E-15	0.328798974	0.197408852	0.219993403	0.669516648	0.18279845	0.196437052	0.230946477	0.642250882	2.35E-15	6.53E-14	1.40E-13	1.15E-15	1.84E-12	4.15E-09	6.35E-07	3.82E-07	1.67E-08	4.36E-11	9.10E-13	8.50E-15	2.38E-10	2.34E-10	3.79E-09	6.23E-12	8.19E-12	8.36E-09	7.28E-07	3.97E-07	6.33E-09	2.13E-12	5.01E-14	2.67E-12	1.28E-12	6.15E-12	2.51E-12
vapr_02	0.859080327	0.610493498	8.64E-05	3.17E-10	0.001352949	0.050604481	0.699262652	8.51E-06	1.01E-11	0.062125913	8.69E-07	1.73E-11	2.60E-06	6.57E-15	0.274616742	0.112694989	0.353419331	0.443146506	0.103899603	0.318559709	0.133293259	0.865079475	3.51E-16	3.30E-14	1.09E-14	3.51E-13	3.60E-10	1.33E-07	8.32E-06	5.62E-06	4.38E-07	3.47E-09	7.51E-11	7.98E-14	8.89E-12	1.46E-11	2.42E-10	6.14E-12	1.94E-10	1.35E-07	8.84E-06	5.56E-06	1.90E-07	2.29E-10	9.60E-13	4.20E-14	1.01E-11	4.23E-11	1.13E-11
vapr_03	0.867255799	0.623639852	8.67E-05	1.54E-10	0.001027669	0.045136561	0.688129916	7.32E-06	2.29E-12	0.059193714	5.72E-07	9.25E-12	2.04E-06	6.38E-16	0.300418153	0.119795316	0.369870485	0.437647325	0.11029197	0.336289644	0.140722381	0.892961581	3.18E-17	3.91E-15	2.05E-15	8.71E-14	1.91E-10	9.07E-08	6.75E-06	4.56E-06	3.17E-07	1.89E-09	2.46E-11	1.03E-14	1.38E-11	1.46E-11	3.26E-10	7.32E-12	1.93E-10	1.21E-07	7.61E-06	4.84E-06	1.50E-07	1.27E-10	2.46E-13	1.56E-14	2.29E-12	9.69E-12	2.43E-12
vapr_04	0.582278995	0.972356656	1.23E-05	1.69E-13	0.000401237	0.015631135	0.394515441	2.52E-07	1.78E-12	0.146960844	1.38E-08	3.46E-14	5.12E-08	3.27E-15	0.396501896	0.247356854	0.210855347	0.721811791	0.231021289	0.189681444	0.283458899	0.623077511	3.11E-15	3.53E-14	1.30E-13	4.15E-17	1.84E-13	9.37E-10	2.39E-07	1.45E-07	5.06E-09	5.29E-12	5.86E-14	2.03E-15	2.37E-10	1.60E-10	3.45E-09	1.48E-12	7.15E-13	1.56E-09	2.65E-07	1.44E-07	1.62E-09	1.11E-13	2.28E-15	3.07E-12	1.78E-12	5.04E-12	2.89E-12
vapr_05	0.261622208	0.575729158	2.20E-06	6.37E-17	5.20E-05	0.002074917	0.142111332	1.21E-09	2.09E-11	0.320271858	3.62E-11	8.27E-13	7.60E-11	3.14E-11	0.473031466	0.494279082	0.077238225	0.821410195	0.453127881	0.068464048	0.540396901	0.311473392	6.17E-11	1.27E-10	5.89E-10	1.05E-14	1.99E-18	3.71E-13	7.52E-10	2.93E-10	1.68E-12	3.13E-16	1.08E-14	4.81E-12	1.09E-07	7.79E-08	6.60E-07	7.11E-10	1.93E-12	3.93E-11	1.31E-09	4.09E-10	5.43E-13	6.80E-16	1.52E-12	7.58E-09	2.09E-11	4.39E-11	6.69E-11
vapr_06	0.081540389	0.223811116	4.82E-07	3.74E-13	9.34E-06	0.000139216	0.030740287	1.02E-12	1.06E-08	0.647683545	3.55E-13	1.32E-09	6.26E-15	5.12E-08	0.568734169	0.854988596	0.01871162	0.3887526	0.791117469	0.016485967	0.908179913	0.110407288	9.16E-08	1.12E-07	3.47E-07	3.04E-10	3.89E-14	1.84E-15	1.59E-13	1.70E-14	5.30E-17	1.21E-14	4.26E-11	1.26E-08	1.16E-05	8.64E-06	3.90E-05	1.94E-07	6.73E-10	3.69E-11	1.16E-12	8.93E-14	3.37E-16	2.80E-12	4.62E-09	2.26E-06	1.06E-08	1.35E-08	2.54E-08
vapr_07	0.039772797	0.124556117	7.79E-07	1.03E-10	2.92E-06	2.28E-05	0.012003691	9.97E-13	1.44E-07	0.809189658	3.98E-12	4.80E-08	7.05E-15	9.85E-07	0.587940174	0.964849196	0.00818698	0.237686999	0.955599895	0.007188049	0.920498776	0.057307619	1.58E-06	1.84E-06	4.88E-06	1.83E-08	2.45E-11	3.17E-13	3.95E-14	2.17E-15	1.21E-15	6.07E-12	3.05E-09	3.06E-07	9.88E-05	7.87E-05	0.000276129	3.41E-06	3.29E-08	1.26E-09	1.11E-12	6.52E-14	5.48E-14	5.01E-10	1.60E-07	2.49E-05	1.44E-07	1.78E-07	3.28E-07
vapr_08	0.041071748	0.123185698	5.61E-07	6.46E-11	3.76E-06	2.53E-05	0.012049662	3.23E-13	1.45E-07	0.825907082	1.81E-12	3.40E-08	1.54E-15	8.41E-07	0.616526792	0.951221522	0.008472104	0.239911179	0.974568811	0.007480181	0.902646638	0.059340943	1.39E-06	1.58E-06	4.22E-06	1.43E-08	1.59E-11	1.10E-13	1.12E-14	4.97E-16	3.57E-16	3.38E-12	2.18E-09	2.55E-07	8.34E-05	6.50E-05	0.000232799	2.57E-06	2.09E-08	5.68E-10	3.60E-13	1.69E-14	1.80E-14	3.15E-10	1.22E-07	2.15E-05	1.45E-07	1.71E-07	3.18E-07
vapr_09	0.076516155	0.212731713	6.44E-07	8.31E-13	7.25E-06	0.00011313	0.028260232	1.35E-12	1.29E-08	0.653633171	6.67E-13	1.87E-09	6.62E-15	7.24E-08	0.568056934	0.872035456	0.017167824	0.370953864	0.806390018	0.015050239	0.924727134	0.102616424	1.26E-07	1.57E-07	4.80E-07	5.36E-10	1.07E-13	5.14E-15	1.46E-13	1.29E-14	6.40E-17	2.98E-14	7.67E-11	1.83E-08	1.54E-05	1.17E-05	5.11E-05	3.03E-07	1.32E-09	7.91E-11	1.52E-12	1.07E-13	9.57E-16	6.78E-12	7.98E-09	3.09E-06	1.29E-08	1.70E-08	3.21E-08
vapr_10	0.236080215	0.528901016	1.50E-06	8.24E-17	4.78E-05	0.001671381	0.12338231	5.36E-10	5.26E-11	0.355966219	2.04E-11	1.53E-12	2.93E-11	8.09E-11	0.483031422	0.522288727	0.064711745	0.768163679	0.485399454	0.057590696	0.577203721	0.279131169	1.60E-10	2.90E-10	1.26E-09	3.71E-14	3.14E-18	1.40E-13	3.27E-10	1.19E-10	6.32E-13	2.00E-16	2.78E-14	1.33E-11	1.72E-07	1.21E-07	9.49E-07	1.07E-09	2.31E-12	2.12E-11	5.82E-10	1.66E-10	1.88E-13	1.09E-15	4.23E-12	1.52E-08	5.26E-11	9.65E-11	1.53E-10
vapr_11	0.30913878	0.689017327	3.40E-06	1.71E-15	9.69E-05	0.00380675	0.189569479	6.66E-09	1.24E-11	0.269195288	3.54E-10	8.58E-13	7.22E-10	8.46E-12	0.410294325	0.400450359	0.089374832	0.918964867	0.36915258	0.079226107	0.448635499	0.352164794	1.30E-11	3.92E-11	1.63E-10	4.29E-15	2.16E-16	7.06E-12	5.22E-09	2.32E-09	3.23E-11	2.21E-14	4.50E-14	1.71E-12	3.44E-08	2.74E-08	2.48E-07	2.29E-10	1.56E-12	1.33E-10	7.13E-09	2.62E-09	8.83E-12	5.33E-15	7.64E-13	2.14E-09	1.24E-11	3.37E-11	3.92E-11
vapr_12	0.497441311	0.977171423	1.18E-05	2.23E-13	0.00030227	0.012508091	0.35171902	1.78E-07	2.47E-12	0.159472128	1.20E-08	3.28E-13	3.39E-08	7.46E-14	0.352972989	0.252808952	0.163509947	0.805523583	0.235464039	0.145931481	0.292855637	0.532112389	5.35E-14	6.09E-13	1.66E-12	5.03E-16	1.33E-13	6.95E-10	1.63E-07	9.10E-08	3.12E-09	5.30E-12	2.54E-13	3.95E-14	1.13E-09	1.06E-09	1.36E-08	1.17E-11	2.14E-12	1.90E-09	1.87E-07	9.23E-08	1.03E-09	2.51E-13	6.91E-14	2.98E-11	2.47E-12	1.03E-11	5.80E-12
wind_01	0.107688827	0.279616913	0.943953538	0.824130669	0.255925112	0.201152813	0.178067762	0.981331294	0.91869709	0.810706253	0.791436721	0.684912343	0.879994899	0.582699583	0.035990434	0.855061573	0.012457793	0.072191951	0.813715612	0.008798536	0.937817504	0.003625129	0.626212539	0.540677397	0.53313793	0.701110305	0.87206378	0.893243775	0.849399776	0.783369288	0.879383688	0.874225379	0.655717711	0.596463556	0.326720374	0.267257413	0.257139192	0.391748578	0.541925692	0.600895946	0.982562299	0.895672781	0.990008617	0.665397858	0.425743245	0.336007913	0.91869709	0.827196584	0.845115313
wind_02	0.123830481	0.389855319	0.921244371	0.734045149	0.387699924	0.346617556	0.305538234	0.878272458	0.840276419	0.89941011	0.642444894	0.648409795	0.98367339	0.551884748	0.037023602	0.930761906	0.015548177	0.082455644	0.841915194	0.009928261	0.952832254	0.00382273	0.605244995	0.503330503	0.515117371	0.636657215	0.771979803	0.76658365	0.98576526	0.917730014	0.978979088	0.760522683	0.580492783	0.556220445	0.362328053	0.284165178	0.291039666	0.388238629	0.507848239	0.532231651	0.877479706	0.972232686	0.843904433	0.573226689	0.378574212	0.33027161	0.840276419	0.736691445	0.765963087
wind_03	0.020347768	0.123977786	0.678251483	0.934865628	0.509579077	0.229149326	0.071871731	0.704555021	0.8249641	0.268164353	0.934583523	0.817253036	0.700389389	0.610706852	0.033783061	0.813960812	0.001083783	0.013441698	0.88729743	0.000510528	0.791925892	9.85E-05	0.662536425	0.556680918	0.562921111	0.79139503	0.992117025	0.94113761	0.657625967	0.606909053	0.738992545	0.994607895	0.728265664	0.621994628	0.480900184	0.38621214	0.395485801	0.616470115	0.840566842	0.931619639	0.704507193	0.62787832	0.78705505	0.857402907	0.53865317	0.397668089	0.8249641	0.730056852	0.748902929
wind_04	0.111159271	0.530945761	0.753518722	0.535585886	0.753783676	0.621664157	0.396388305	0.698525051	0.610055663	0.749941584	0.458346521	0.453086082	0.746404364	0.389324097	0.012488925	0.770999628	0.020282996	0.092504926	0.666991085	0.014398511	0.742625803	0.005809203	0.447807419	0.347754948	0.368062889	0.480202755	0.601653032	0.567288065	0.768692622	0.840051945	0.750329361	0.563058327	0.400803522	0.382636249	0.296136447	0.211226827	0.230742699	0.3193475	0.427996293	0.414619016	0.697251064	0.790374765	0.685614252	0.459763319	0.283728464	0.253323642	0.610055663	0.504777761	0.5378784
wind_05	0.597891079	0.863671774	0.077429926	0.014499685	0.121487979	0.303099695	0.918890578	0.039098974	0.015335919	0.326763241	0.011092654	0.014315146	0.0364699	0.010016816	0.285258497	0.877531077	0.319970862	0.272815684	0.808984628	0.287047143	0.774948939	0.128780571	0.012541284	0.009707772	0.012384224	0.012842204	0.015525647	0.017700492	0.043901349	0.047338772	0.028353254	0.013672412	0.007109724	0.008513817	0.014807759	0.010707333	0.017765576	0.013642747	0.014558646	0.016896551	0.03916689	0.044685177	0.023617707	0.009036029	0.004066015	0.005986001	0.015335919	0.012759172	0.0154207
wind_06	0.749470903	0.997554694	0.001620954	0.001086494	0.150972163	0.234071542	0.648703453	0.002389349	0.00414477	0.733657932	0.001139959	0.000714605	0.003619773	0.00086501	0.277206879	0.882812218	0.783439728	0.360656852	0.923033267	0.737319045	0.910486096	0.340528142	0.001338556	0.000600227	0.000821435	0.000824962	0.001365814	0.001383906	0.004547113	0.005480406	0.003422165	0.001201845	0.000595356	0.000831669	0.000548142	0.00018985	0.000360233	0.000199921	0.000320875	0.000341138	0.002382643	0.003330063	0.001637895	0.000384104	0.00015691	0.000355068	0.00414477	0.00232687	0.002908517
wind_07	0.003359074	0.046517933	0.788565828	0.939802419	0.374714418	0.117856632	0.025220636	0.621213056	0.798859869	0.16453476	0.950685461	0.807914434	0.629897541	0.54958105	0.072407037	0.561986752	0.000555742	0.002596626	0.596190525	0.000195878	0.47370642	1.30E-05	0.578245631	0.487089673	0.495821124	0.761883004	0.974050914	0.864557084	0.574023426	0.545075806	0.677543411	0.999232058	0.718824064	0.592409885	0.356833615	0.286529439	0.287524682	0.53364428	0.794487829	0.963921015	0.620646854	0.579959828	0.742367594	0.816335048	0.499176775	0.336087627	0.798859869	0.702573931	0.723698633
wind_08	0.275986039	0.428223734	0.042586453	0.024972354	0.427831131	0.795553229	0.508231217	0.077360171	0.029807813	0.300987784	0.033526505	0.021508883	0.080012078	0.009054663	0.124719342	0.793154839	0.431081962	0.150357428	0.915802482	0.355035869	0.893562576	0.099380077	0.011318655	0.006671184	0.006378788	0.014098932	0.034025185	0.04091811	0.092120851	0.105961657	0.082457733	0.033235116	0.01463719	0.010276083	0.004083207	0.001846425	0.001915901	0.004720269	0.014108255	0.019608079	0.077453023	0.094883557	0.068333137	0.019943424	0.006720864	0.004365102	0.029807813	0.019938709	0.02070326
wind_09	0.920878479	0.992691294	0.002356695	0.002226581	0.101547637	0.186276134	0.643124259	0.004890186	0.005405907	0.626185718	0.002919805	0.002166534	0.005522016	0.00181982	0.362263306	0.847037574	0.726733754	0.569809216	0.97146815	0.794800536	0.98401065	0.688652482	0.002564587	0.001308215	0.00172603	0.001843097	0.003035161	0.003097313	0.00662553	0.007385176	0.00620315	0.002529652	0.001681872	0.001888788	0.001732414	0.000736437	0.001198901	0.000866515	0.001466658	0.001459309	0.004872221	0.006057833	0.004401362	0.001470655	0.000932941	0.001612401	0.005405907	0.003136434	0.003993601
wind_10	0.828450198	0.22509361	0.03333686	0.180280752	0.891269307	0.399046792	0.223662948	0.08333607	0.493094929	0.107355137	0.117768199	0.162665176	0.127027821	0.277600911	0.099644979	0.202051949	0.935496816	0.758124616	0.203746918	0.946026098	0.253768213	0.983300816	0.325093166	0.255943098	0.286976425	0.230154929	0.199121542	0.130131712	0.117396559	0.138208873	0.16334894	0.160455018	0.171486698	0.263546341	0.193935017	0.13675716	0.157877297	0.110264828	0.087491319	0.049250437	0.082548144	0.099131366	0.124477088	0.122949227	0.142206935	0.248957069	0.493094929	0.395177606	0.443150449
wind_11	0.004239962	0.128097596	0.735466858	0.76680726	0.139661428	0.085095352	0.087902118	0.536123533	0.739989487	0.671726454	0.714740608	0.97851044	0.478966975	0.936265761	0.137276852	0.591822195	0.000337418	0.008577313	0.667080741	0.000325695	0.540741418	0.000361997	0.975893182	0.867668352	0.849125328	0.906455656	0.723030704	0.654179229	0.444195435	0.406555486	0.519629337	0.729641866	0.929210687	0.974132303	0.615836034	0.52639886	0.495188817	0.730865535	0.951621617	0.925421351	0.536313792	0.476535964	0.636217595	0.927495941	0.812209658	0.638989924	0.739989487	0.836227501	0.830368051
wind_12	0.005953752	0.075798713	0.175292167	0.308918142	0.054152504	0.023178119	0.025403356	0.159438335	0.360801988	0.537120354	0.303671125	0.432095527	0.136350498	0.576257173	0.081073063	0.781848717	2.28E-05	0.008363416	0.804715655	1.32E-05	0.667165572	2.64E-05	0.545196279	0.633299401	0.64362948	0.42105126	0.281814645	0.240769864	0.122699598	0.104712954	0.155859327	0.279168495	0.449909079	0.547968878	0.861053788	0.954277431	0.986046307	0.679470263	0.470112243	0.374979174	0.159586292	0.129658657	0.203351494	0.410155322	0.682220511	0.895121764	0.360801988	0.423567468	0.416860443
prec_01	1.22E-08	5.10E-05	0.10852083	0.379867444	0.089276318	0.001486759	7.95E-06	0.063320689	0.725663866	0.008428702	0.187178101	0.629805592	0.080744362	0.948272142	0.542228633	0.043596701	2.65E-10	6.12E-08	0.060707141	1.19E-11	0.033307818	4.16E-23	0.963782894	0.981742959	0.931361888	0.621657743	0.332483934	0.181025854	0.058811447	0.057808166	0.121024899	0.311874374	0.569605465	0.855962319	0.712140492	0.676477395	0.607575765	0.87826425	0.490295934	0.245578395	0.062954964	0.059075692	0.144650377	0.451250944	0.841627603	0.707167786	0.725663866	0.768888491	0.792360095
prec_02	8.31E-06	5.74E-05	0.571618216	0.785142846	0.479222268	0.026603334	7.46E-05	0.464537992	0.414084911	0.000904483	0.852620831	0.555130025	0.545714526	0.265481439	0.650867938	0.015980227	6.09E-05	1.56E-07	0.029655448	2.13E-05	0.01945091	4.97E-09	0.259007293	0.227758295	0.206159708	0.500707943	0.868113401	0.847951279	0.455062712	0.453013307	0.663126397	0.908725805	0.564649121	0.319273126	0.131574116	0.115137911	0.098247218	0.332169054	0.688145606	0.953311942	0.462689592	0.448678891	0.71471841	0.723987496	0.345890872	0.120962443	0.414084911	0.381000565	0.364091085
prec_03	0.0210952	0.010894554	0.159312581	0.023346753	0.392266988	0.634388309	0.038875508	0.209456297	0.006132674	0.002437155	0.079840486	0.01074678	0.165220347	0.001689651	0.845127711	0.018732258	0.156965028	0.001848026	0.05056434	0.119906819	0.053144401	0.008180286	0.001635307	0.001175152	0.000890454	0.00694381	0.03291546	0.074081598	0.213583771	0.212239877	0.131448754	0.038877495	0.011435023	0.00264803	0.00039968	0.000258369	0.000193126	0.002562603	0.017319045	0.053264045	0.210644857	0.215289901	0.116270455	0.022282047	0.003802305	0.000374795	0.006132674	0.00495259	0.004239816
prec_04	0.262898261	0.16247938	0.022029485	0.00153114	0.126808083	0.644115904	0.363144624	0.022519326	0.000599527	0.034372694	0.006180888	0.000793694	0.017384419	0.000106894	0.649257979	0.112104915	0.744496138	0.063849564	0.229132647	0.63321027	0.261959698	0.134808479	0.00011774	7.10E-05	5.89E-05	0.000391135	0.002495201	0.005785351	0.024801185	0.025129402	0.014394596	0.002988392	0.000714095	0.000157981	3.20E-05	1.54E-05	1.55E-05	0.000118609	0.001043753	0.003344721	0.022686196	0.024215269	0.011551946	0.001443604	0.000195359	2.63E-05	0.000599527	0.000432655	0.000384033
prec_05	0.061523434	0.03812943	0.028796017	0.029596108	0.114767044	0.026989617	0.036052397	0.00625733	0.105157237	0.211207608	0.006834832	0.055781945	0.010401406	0.084845175	0.002748204	0.033717796	0.085981995	0.112144682	0.010401336	0.149279447	0.00700242	0.380807289	0.103654237	0.085960051	0.101595553	0.05007919	0.03387537	0.012318795	0.008777539	0.01094951	0.019823764	0.026453564	0.035183491	0.067988569	0.123927554	0.097672083	0.123435241	0.052146794	0.030454278	0.008766759	0.006191875	0.008433444	0.017932294	0.027390781	0.041971565	0.107797231	0.105157237	0.088770647	0.101340676
prec_06	0.018461098	0.006415455	0.442739103	0.694022255	0.980581912	0.235373537	0.024896676	0.226659897	0.787685499	0.00354854	0.37343625	0.797845667	0.340912613	0.908134015	0.00010947	0.000302731	0.054237668	0.009331581	7.38E-06	0.097244257	3.30E-06	0.137681588	0.854971956	0.889736019	0.861931963	0.878156443	0.711259511	0.439939221	0.291848529	0.325490088	0.497097871	0.656106642	0.802089163	0.980716645	0.949828252	0.988266581	0.971536882	0.744557583	0.572963954	0.303771877	0.22456092	0.259868433	0.449955623	0.647739487	0.843233125	0.858456639	0.787685499	0.825051996	0.791691254
prec_07	9.94E-05	1.46E-08	0.303243855	0.689087595	0.439977617	0.009401935	7.09E-06	0.125295497	0.69470196	1.74E-05	0.258022286	0.928055982	0.194458776	0.65186927	0.003270509	6.39E-11	0.01287046	4.73E-06	2.40E-09	0.017015643	9.67E-10	0.005469291	0.579736084	0.615024011	0.536067266	0.965027257	0.668089531	0.337108189	0.143706948	0.165254949	0.302022116	0.565265461	0.821014984	0.769487523	0.444483775	0.494288442	0.403572068	0.862412286	0.713799183	0.317251279	0.123723865	0.142454231	0.312826401	0.663728523	0.977424574	0.463720856	0.69470196	0.735714643	0.66518941
prec_08	0.006859798	0.000309963	0.737509508	0.279392018	0.373048345	0.4377549	0.009494267	0.9929272	0.058710554	3.12E-06	0.635826473	0.219071349	0.782357532	0.069416766	0.000564992	6.76E-09	0.079797083	0.000258175	1.82E-11	0.100713298	7.72E-12	0.033422544	0.059140707	0.062095738	0.056093213	0.147319217	0.28690362	0.556508887	0.898295335	0.845174233	0.578065384	0.334461123	0.199846527	0.090714138	0.073630881	0.07724424	0.074605998	0.190086836	0.358066774	0.705892929	0.998147232	0.942156699	0.603854351	0.305071256	0.150650466	0.048888114	0.058710554	0.06346245	0.055773685
prec_09	0.977206453	0.213905899	0.051741007	0.015414374	0.027721562	0.315061342	0.736932213	0.080038372	0.003176387	0.019228891	0.049051618	0.023538088	0.051101447	0.006260995	0.000119895	0.000454237	0.242356761	0.389406966	0.000491178	0.230757227	0.001403471	0.635616496	0.005068237	0.00620323	0.005945334	0.007967566	0.014166193	0.033615721	0.06508712	0.054607453	0.034121244	0.020062084	0.015677851	0.007673623	0.013780818	0.015878332	0.017311531	0.019468801	0.029135801	0.063259172	0.081103353	0.068159523	0.037914704	0.022244731	0.01611189	0.008785388	0.003176387	0.004086932	0.003429086
prec_10	0.018670665	0.347311927	0.004341894	0.009972732	0.017832872	0.022350507	0.092820755	0.005736965	0.015911163	0.984734282	0.011647542	0.025162144	0.005339194	0.025005764	0.028846947	0.374207225	6.62E-05	0.12904926	0.432286522	6.45E-05	0.614871286	0.003438646	0.023362414	0.028452818	0.028962743	0.012478296	0.008379152	0.007462674	0.005255169	0.0044574	0.006537651	0.010704172	0.019355328	0.023258752	0.049638482	0.056636628	0.061871771	0.024673789	0.014808707	0.011357919	0.005779886	0.004749309	0.007260091	0.015758896	0.031340882	0.051926626	0.015911163	0.019382062	0.018060378
prec_11	1.38E-05	0.004517919	0.002730772	0.021297381	0.016407926	0.000719071	0.000376823	0.001535999	0.080423328	0.118300762	0.00884428	0.057124458	0.002236072	0.116553327	0.365530458	0.331977261	6.69E-12	0.000444605	0.328244893	6.28E-13	0.208867567	1.64E-07	0.119037627	0.136354375	0.147558238	0.047516728	0.017327116	0.006947432	0.00151312	0.00141321	0.004508399	0.017246572	0.047888992	0.096309787	0.219674236	0.236444286	0.268428768	0.084940001	0.029012694	0.009348632	0.001528204	0.001311556	0.005370287	0.030439614	0.09546273	0.240501182	0.080423328	0.090679124	0.092869475
prec_12	1.03E-06	0.000900843	0.005748118	0.041762846	0.015614067	0.000279893	5.79E-05	0.002986179	0.139626561	0.06544152	0.015312537	0.108500164	0.004158813	0.2100381	0.465584585	0.179250351	4.24E-15	4.78E-05	0.190659262	1.55E-17	0.1122967	2.62E-09	0.217457482	0.241318882	0.265034145	0.093452973	0.034644036	0.013373299	0.00271014	0.002590557	0.008266726	0.03234982	0.085900134	0.173492955	0.396315303	0.414881577	0.47253963	0.172878861	0.062939989	0.020316495	0.002966861	0.002622999	0.010674241	0.0587606	0.171235419	0.40834339	0.139626561	0.153671832	0.160820387
srad_01	2.75E-08	6.73E-07	0.263484137	0.727197703	0.108187658	0.00116569	2.71E-06	0.176109341	0.87054846	0.003148106	0.351641756	0.901602466	0.202331774	0.612159526	0.714416528	0.003284088	3.67E-07	2.47E-10	0.004555992	7.76E-07	0.001741644	1.64E-08	0.572996509	0.557194173	0.490189241	0.930676533	0.691281945	0.389505765	0.151927618	0.156161251	0.296749042	0.617476645	0.935408303	0.720921925	0.276407915	0.279535185	0.21793605	0.594792662	0.982534954	0.545943231	0.175048347	0.175834353	0.376863426	0.860031128	0.72286418	0.313495216	0.87054846	0.852968388	0.805257228
srad_02	1.75E-08	6.29E-07	0.213629669	0.668754083	0.110774511	0.001140905	1.89E-06	0.14840359	0.916197399	0.002659857	0.317041713	0.971876874	0.174655415	0.667259818	0.779084923	0.004195212	1.02E-07	1.63E-10	0.005753319	1.98E-07	0.002318244	2.18E-09	0.630281094	0.610203386	0.54324054	0.995111452	0.632373523	0.348375018	0.129686152	0.132931778	0.261363497	0.563389257	0.878816325	0.774111246	0.328765214	0.328908078	0.264070203	0.672403097	0.895899961	0.480167159	0.147476909	0.146606545	0.329253259	0.790035462	0.78479055	0.3558923	0.916197399	0.897331989	0.851862019
srad_03	3.72E-08	1.66E-10	0.246037667	0.80523026	0.179388316	0.00120587	4.82E-08	0.171055058	0.691074078	0.00016751	0.35827956	0.838625471	0.215629074	0.495479044	0.369802883	0.000189019	1.14E-05	1.99E-13	0.000369961	1.78E-05	0.000127838	2.81E-07	0.450192148	0.446294123	0.382483344	0.820172181	0.764329755	0.416109692	0.158945461	0.168737215	0.322818073	0.671348575	0.99087602	0.604034937	0.221626389	0.232480549	0.175716153	0.546935405	0.999228314	0.525032377	0.169755439	0.176206479	0.388682882	0.895052856	0.668881948	0.24700329	0.691074078	0.690060148	0.636150175
srad_04	5.26E-05	1.80E-07	0.920779623	0.318166117	0.837870097	0.048038125	5.32E-05	0.873977465	0.090768833	5.53E-06	0.771306869	0.154872743	0.996659063	0.049009955	0.245058171	6.97E-05	0.001893356	9.20E-09	0.000104238	0.002496583	5.02E-05	8.14E-05	0.039787781	0.041129914	0.030687463	0.136528949	0.342438513	0.678453357	0.861715401	0.89401267	0.8027539	0.416754835	0.208838207	0.072360057	0.013416748	0.015144743	0.010030917	0.071759609	0.234184366	0.597387095	0.870307535	0.89700389	0.722246306	0.275238695	0.0944151	0.013972446	0.090768833	0.094253406	0.078796476
srad_05	0.000212432	1.81E-06	0.865167727	0.192882353	0.996222785	0.08617944	0.000238741	0.882034105	0.047030176	9.15E-06	0.554210478	0.083422817	0.768123903	0.022376349	0.269775789	0.000140131	0.004304048	1.25E-07	0.000190131	0.005590755	0.000110112	0.00022969	0.017552671	0.018407283	0.013101732	0.072014335	0.209312548	0.473262088	0.900622461	0.868956164	0.583411025	0.265876312	0.118464454	0.034968854	0.004976039	0.005774167	0.003638873	0.033687366	0.131768047	0.401605158	0.885745628	0.859800863	0.507072291	0.160386454	0.046075303	0.005130861	0.047030176	0.049436828	0.040064061
srad_06	0.785417667	0.466604359	0.28361166	0.035300001	0.72723622	0.946339323	0.808801537	0.058674757	0.052741485	0.648246906	0.052603038	0.020625928	0.087452734	0.020974212	0.603436934	0.676662467	0.522625051	0.272588778	0.663276415	0.542124403	0.659163895	0.271774973	0.02095216	0.019141694	0.01930693	0.022284441	0.030893435	0.047691103	0.101308949	0.105328185	0.070574584	0.040375669	0.02820264	0.02237784	0.006895217	0.006615371	0.006835724	0.006482655	0.00930865	0.019254797	0.058704069	0.064581284	0.034200968	0.013891297	0.008392478	0.006177595	0.052741485	0.050155152	0.049847372
srad_07	2.58E-06	2.05E-06	0.103597681	0.232523981	0.255933212	0.003572187	6.79E-07	0.015192443	0.704787454	0.000116801	0.064240125	0.37736972	0.036257903	0.747597222	0.197933355	0.000469614	0.00096624	1.57E-05	0.001045653	0.000947818	0.000548666	0.000480498	0.797870292	0.788469822	0.87419918	0.432296469	0.195830768	0.078669769	0.02452226	0.027847157	0.061066708	0.170331958	0.340698119	0.645933271	0.947936493	0.93022789	0.959098433	0.491347796	0.20388755	0.065903402	0.014955792	0.017156086	0.048223454	0.18656533	0.436834104	0.923179157	0.704787454	0.69506959	0.750091814
srad_08	2.19E-06	3.66E-07	0.068487009	0.186321698	0.194931117	0.001612405	1.53E-07	0.00984603	0.631697466	0.000111674	0.042538879	0.328511414	0.024219148	0.668377594	0.139735495	0.000192774	0.001174347	1.23E-05	0.000525768	0.001355753	0.000315183	0.000770284	0.728385022	0.709612805	0.803559824	0.375821111	0.160289486	0.055626209	0.015630762	0.018528137	0.044229504	0.13102523	0.270503746	0.562967005	0.891803624	0.857045667	0.984565735	0.443130949	0.171306595	0.046813449	0.009675495	0.011564584	0.036762747	0.150601284	0.365305292	0.850649736	0.631697466	0.611653806	0.6753043
srad_09	0.506581663	0.958806853	0.285185265	0.476259668	0.068816816	0.227528799	0.776941046	0.627307631	0.290547773	0.226315012	0.558814531	0.652998998	0.465694242	0.480277372	0.096646059	0.279618516	0.048587503	0.539982507	0.346961729	0.060314431	0.462363931	0.140122065	0.462508444	0.493807478	0.484479323	0.478222991	0.501808171	0.524508737	0.473067348	0.437959362	0.475868431	0.501727527	0.531079355	0.485544127	0.770531902	0.790548464	0.80195873	0.793219781	0.813953861	0.80936668	0.629634776	0.582693504	0.640467603	0.703402879	0.742063692	0.729380475	0.290547773	0.316472945	0.301122323
srad_10	1.37E-06	0.000212383	0.043192646	0.186106473	0.019235458	0.000306929	7.47E-05	0.030781067	0.373683779	0.059560574	0.074267023	0.403343593	0.032858753	0.566489756	0.946643098	0.050374456	4.76E-10	5.65E-06	0.051128641	7.28E-09	0.026301017	2.30E-07	0.595009086	0.614690033	0.673842765	0.338610375	0.1750865	0.079956252	0.02331571	0.023101159	0.057379102	0.151083157	0.289234816	0.488330973	0.973562951	0.969238423	0.927658987	0.605515134	0.329301269	0.141223384	0.030594266	0.02914024	0.085307976	0.262782177	0.517581038	0.928402514	0.373683779	0.38787532	0.414088521
srad_11	1.17E-07	4.69E-05	0.131425704	0.395615035	0.054827484	0.000942465	3.92E-05	0.080501776	0.691582576	0.021395868	0.178637786	0.70702387	0.090741425	0.937698204	0.904028038	0.018246604	2.49E-09	1.57E-07	0.019273278	1.96E-08	0.008782214	3.15E-08	0.969779625	0.998347902	0.934980228	0.640415401	0.374141061	0.192724825	0.066644986	0.067299712	0.144771975	0.332111856	0.5605398	0.837800753	0.656355564	0.651264738	0.564261621	0.96242208	0.596304029	0.293828593	0.080020071	0.078230933	0.194087887	0.506391661	0.860618434	0.692098278	0.691582576	0.715672926	0.751759394
srad_12	1.50E-08	2.79E-06	0.164335651	0.528102918	0.078389497	0.000800267	4.29E-06	0.106799393	0.906403932	0.00592956	0.237128135	0.877019914	0.124398935	0.841423242	0.798269254	0.006493783	1.03E-08	1.54E-09	0.008052075	4.11E-08	0.003268467	3.69E-09	0.802385819	0.780185067	0.708629778	0.831334246	0.498914171	0.260247069	0.090762854	0.09293859	0.194735125	0.440582837	0.718467836	0.952462735	0.458821974	0.460150818	0.380430404	0.83772692	0.744808517	0.375104631	0.106110996	0.1052613	0.254374737	0.646359276	0.950923292	0.492016292	0.906403932	0.925933475	0.971032704
AET	0.485322657	0.162040879	0.002548891	3.69E-06	0.011673024	0.267692161	0.600512992	0.001379706	7.48E-08	0.007882129	0.000191235	6.72E-07	0.000650126	3.68E-09	0.289855559	0.022646003	0.979158301	0.091709173	0.025849031	0.938730989	0.035646057	0.446668533	1.50E-09	3.96E-09	1.05E-09	1.44E-07	4.89E-06	8.94E-05	0.001327264	0.00111743	0.000225626	1.37E-05	9.21E-07	1.25E-08	1.90E-09	2.98E-09	4.46E-09	9.10E-08	2.42E-06	7.99E-05	0.001416382	0.001201722	0.000155474	3.93E-06	6.90E-08	1.04E-10	7.48E-08	1.34E-07	5.21E-08
GAI	0.701792099	0.298743682	0.855815645	0.863705365	0.652753061	0.886841595	0.552207531	0.613863286	0.834321507	0.189170195	0.569857569	0.82736719	0.753897234	0.988734233	1.15E-06	0.005980534	0.415080907	0.671046432	0.003555786	0.370589281	0.004153627	0.392891217	0.950203161	0.980708719	0.993412049	0.938214865	0.878398063	0.717159305	0.722541332	0.785837911	0.83302396	0.846219471	0.819888211	0.938498348	0.895500592	0.825754287	0.855509486	0.76973766	0.7067477	0.553306517	0.61082275	0.687711147	0.749214041	0.748550383	0.724298277	0.861514533	0.834321507	0.894218927	0.863339134
PET	0.091558294	0.028089785	0.029967384	0.000254171	0.111836509	0.849309987	0.160342924	0.018251429	2.19E-05	0.00224435	0.004740469	2.12E-05	0.01208299	9.52E-07	0.583471955	0.018871138	0.312345069	0.007219644	0.0220125	0.340157924	0.022787298	0.070217882	5.66E-07	6.36E-07	2.30E-07	2.11E-05	0.00035201	0.002854662	0.019903155	0.018325293	0.005942265	0.000636061	6.97E-05	2.93E-06	9.09E-09	9.80E-09	4.70E-09	1.83E-06	7.27E-05	0.001424659	0.0184752	0.017096675	0.003897161	0.000155435	4.76E-06	8.55E-09	2.19E-05	2.31E-05	1.42E-05
[truncated: 60 more columns]
