# Supplementary material for: Environmental Heterogeneity Leads to Spatial Differences in Genetic Diversity and Demographic Structure of Acer caudatifolium
Source: Plants (Basel). 2021 Aug 10;10(8):1646. doi: 10.3390/plants10081646 (PMC8398000; doi:10.3390/plants10081646)
Supplement: Supplementary file 1 [file plants-10-01646-s001.zip › Table S2.csv]

Pop	Long	Lat	Alt	wc2.0_bio_30s_01	wc2.0_bio_30s_02	wc2.0_bio_30s_03	wc2.0_bio_30s_04	wc2.0_bio_30s_05	wc2.0_bio_30s_06	wc2.0_bio_30s_07	wc2.0_bio_30s_08	wc2.0_bio_30s_09	wc2.0_bio_30s_10	wc2.0_bio_30s_11	wc2.0_bio_30s_12	wc2.0_bio_30s_13	wc2.0_bio_30s_14	wc2.0_bio_30s_15	wc2.0_bio_30s_16	wc2.0_bio_30s_17	wc2.0_bio_30s_18	wc2.0_bio_30s_19	wc2.0_30s_tavg_01	wc2.0_30s_tavg_02	wc2.0_30s_tavg_03	wc2.0_30s_tavg_04	wc2.0_30s_tavg_05	wc2.0_30s_tavg_06	wc2.0_30s_tavg_07	wc2.0_30s_tavg_08	wc2.0_30s_tavg_09	wc2.0_30s_tavg_10	wc2.0_30s_tavg_11	wc2.0_30s_tavg_12	wc2.0_30s_tmax_01	wc2.0_30s_tmax_02	wc2.0_30s_tmax_03	wc2.0_30s_tmax_04	wc2.0_30s_tmax_05	wc2.0_30s_tmax_06	wc2.0_30s_tmax_07	wc2.0_30s_tmax_08	wc2.0_30s_tmax_09	wc2.0_30s_tmax_10	wc2.0_30s_tmax_11	wc2.0_30s_tmax_12	wc2.0_30s_tmin_01	wc2.0_30s_tmin_02	wc2.0_30s_tmin_03
ALS	120.855	23.482	2167	10.97402499	9.079049996	50.23063866	333.085177	19.30539974	1.231400005	18.07399974	14.5050666	7.431300047	14.5050666	6.359333396	3246.978	652.452	61.452	70.62654044	1560.656	201.882	1560.656	254.522	5.641399922	6.434799926	8.970200369	11.34279988	13.0394	14.3734	14.67340019	14.47340032	13.77339965	12.31079976	9.678799887	6.975400064	10.05140029	10.83819993	13.43620024	15.74619951	17.44940023	18.78339959	19.30539974	19.17139994	18.47140031	16.91880011	14.31739979	11.67340019	1.231400005	2.024799999	4.560199838
DD	121.169	23.787	2296	10.59292824	8.860049825	47.37999676	378.9163858	19.44651983	0.746520028	18.69999981	14.12340657	6.775386618	14.53862656	5.455953266	3600.2916	571.71	73.0948	58.36489822	1518.4516	251.858	1517.6716	349.5012	4.846519892	5.275839959	7.773199956	10.72452037	13.09519991	14.26983986	14.69652028	14.69520027	14.09519991	12.21984036	9.243160235	6.247839887	8.943160057	9.375839788	11.86983978	14.82115983	17.19184026	18.37115955	19.44651983	19.44519983	18.84519945	16.96983992	13.99783976	10.99783976	0.746520028	1.179200013	3.673199959
DXS	120.977	24.236	1853	12.20951324	7.102286549	40.35390047	389.6091937	20.50736018	2.907360018	17.60000016	16.22813987	8.375713334	16.40169993	6.991486585	2965.5664	464.3316	48.2132	64.54314614	1319.3172	189.526	1225.522	288.5724	6.207400053	6.946720013	9.242039919	12.04203973	14.34203993	15.88135995	16.6860397	16.60736056	15.88603992	13.8340401	11.09940016	7.842039925	9.455399982	10.19471974	12.47671986	15.28140007	17.59471936	19.11603944	20.50736018	20.48936011	19.70735979	17.66003961	14.92072023	11.72403985	2.907360018	3.633360041	5.994039968
JBS	120.757	22.726	1673	17.30193175	6.712549962	43.68919428	320.7292776	24.09476027	8.730760157	15.36400011	20.52170685	13.93187339	20.53424682	12.8763732	3708.308	880.2464	26.1232	100.1278746	2232.9432	113.7188	2231.6892	113.9296	11.99876002	13.06076026	14.76476009	17.43967992	19.27367977	20.39475975	20.6567601	20.59476027	20.17368057	19.06968017	16.7076803	13.57368019	15.27967982	16.30767966	18.03276003	20.7076803	22.54168007	23.63768003	24.09476027	24.03276003	23.59876028	22.50767994	20.14568046	17.01167995	8.730760157	9.792759802	11.53768011
JS	121.27	24.667	1332.5	16.07298332	6.492100193	34.83718421	443.0156402	24.78659963	6.150599964	18.63599967	20.88383325	11.89883333	20.95500005	10.26729999	2513.182	425.502	70.64	56.10764932	1074.568	225.758	1063.388	277.582	9.32180023	10.22719987	12.16320018	15.57319989	18.13719999	20.29659967	21.39659995	21.09659983	20.09659983	18.05520047	15.14979997	11.23179989	12.43980017	13.39119998	15.32720025	18.6912002	21.29659967	23.46780022	24.78659963	24.48660029	23.43720021	21.39659995	18.48580039	14.62180003	6.150599964	7.109200029	9.045199785
JSY	120.75	22.4	1257	17.57916667	5.470833182	40.67622778	304.2542347	23.64999962	10.20000005	13.44999957	20.52499986	13.3166666	20.53333322	13.3166666	4169	969.75	47.25	98.42652035	2488.5	170.25	2477.25	170.25	12.625	13.375	15.35000014	17.90000057	19.625	20.44999981	20.54999971	20.5999999	20.40000057	19.2249999	16.92499971	13.95000005	15.02499986	15.82500005	17.80000019	20.2750001	22.07499981	22.875	23.625	23.64999962	23.42500019	22.25	19.94999981	16.99999952	10.20000005	10.97500014	12.95000029
LD	120.995	23.245	2171	12.25066669	8.480499993	49.02301404	332.0788982	20.41299931	3.113999982	17.29899932	15.61250006	8.746166581	15.75049997	7.6744999	2868.31	654.58	75.97	73.70205992	1454.11	244.25	1337.77	255.57	7.023000112	7.721999927	10.11400007	12.61300007	14.40400014	15.61300007	15.84199981	15.82299982	15.12300011	13.53299968	10.85199985	8.32299983	11.01299969	11.62200002	14.11200006	16.60300003	18.31300066	19.53099976	20.41299931	20.32200052	19.70300041	18.02299973	15.4230002	12.81299988	3.113999982	3.732999938	6.204999895
LLS	121.401	24.687	1241.5	16.63355988	6.772506583	35.09659323	451.9630503	25.6511996	6.35431989	19.29687971	21.55467321	12.31480657	21.66400665	10.7205199	2666.4144	418.5884	97.0224	51.28503913	1130.4196	308.6016	1042.4256	315.582	9.699759874	10.83776034	12.69603986	16.24376002	18.74376002	20.95120074	22.18919974	21.85348037	20.64975966	18.58547942	15.60575988	11.69975987	13.04748019	14.14975963	16.0080404	19.59147944	22.08919943	24.29892016	25.6511996	25.25347999	24.05347929	21.9892002	19.00575984	15.09975985	6.35431989	7.434039814	9.348319884
MC	121.486	24.628	1162	16.03049496	6.215643447	34.04933631	433.0225216	24.6045994	6.349559984	18.25503941	20.76026659	10.87482662	20.87693311	10.36076007	2909.7904	421.3144	127.4164	45.78678883	1171.2648	403.4768	1066.106	407.4544	9.404600275	10.41608032	12.23407976	15.61608015	18.00460066	20.18659971	21.39808025	21.08659962	19.79807992	17.88660021	15.08660015	11.30460003	12.38912022	13.47111986	15.30460003	18.58911963	20.9891206	23.17111995	24.6045994	24.30459989	23.00460066	21.08911963	18.29312007	14.4495603	6.349559984	7.41607992	9.252079802
MF	121.176	24.093	2185	12.72776667	7.399566557	40.63804296	395.1952548	21.36912005	3.160959979	18.20816007	16.60468665	8.795306651	17.03756001	7.461226595	3037.7944	433.1336	60.8676	57.66941925	1266.492	225.9648	1257.5976	321.7804	6.594199954	7.519279964	9.669120117	12.49420016	14.79419976	16.49420053	17.43220029	17.19419938	16.39420014	14.3654398	11.48652006	8.281279971	10.03035983	10.92744003	13.14328014	15.92744027	18.22743951	19.92744027	21.36912005	21.16911929	20.36912005	18.30235979	15.48128048	12.25619962	3.160959979	4.08604006	6.260960091
RF	121.787	25.065	432.5	20.26559993	5.663333345	29.22171529	501.9048369	29.2683998	9.890399656	19.37800015	24.56323339	16.39856677	26.05293336	13.86099987	3344.956	437.668	189	27.24958204	1165.958	651.212	1024.56	667.792	13.06199991	13.76019977	15.72620025	19.56020026	22.43020034	24.52840071	26.76239981	26.56239959	24.86420017	22.2941999	18.7941999	14.73019966	16.19839982	16.96240046	18.93020034	22.76419979	25.56239959	27.72820022	29.2683998	29.0641996	27.36600018	24.79839992	21.2941999	17.23019966	9.890399656	10.65619999	12.6222002
RL	120.922	23.708	1502	14.10810674	8.313800089	46.58771274	349.5624501	22.16576059	4.319760073	17.84600051	17.8704669	10.66368672	17.8704669	9.338466658	2279.5192	411.2824	37.6292	72.31974349	1112.8088	122.7504	1112.8088	167.9868	8.53376001	9.273320006	11.54888	14.08732015	16.05132015	17.63731972	18.07687949	17.87688044	17.0373201	15.68331984	13.27576019	10.1193199	12.79375999	13.54087998	15.76288017	18.34088023	20.27287997	21.8577603	22.16576059	21.97331985	21.12044027	19.75887992	17.35132034	14.24131985	4.319760073	5.059319955	7.281320001
SKR	121.143	24.56	1760.5	15.19188332	6.065599905	33.5273253	440.0755409	23.75540052	5.665399908	18.09000061	19.95986662	10.9685333	19.9899001	9.411900007	2474.29	403.404	57.122	57.95821513	1079.624	200.53	1021.69	272.256	8.445199975	9.479199657	11.39539985	14.74919992	17.35939958	19.23920008	20.40919939	20.18940026	19.30920034	17.23920008	14.13919998	10.37519993	11.18899989	12.22300002	14.12899994	17.53919989	20.0929999	21.99919954	23.75540052	23.47919966	22.65540033	20.53919989	17.4391995	13.65540023	5.665399908	6.699399876	8.605399984
SY	121.312	24.338	1924	11.91404494	8.899396436	44.94641037	413.2464334	21.39911939	1.599120003	19.79999939	16.31966669	7.72648658	16.31966669	6.355999963	2851.6916	381.9172	69.8836	51.85870093	1113.3952	237.7232	1113.3952	324.9772	5.705119915	6.399120179	8.699120369	11.89912018	14.39912018	15.89912024	16.59348002	16.49911966	15.69312029	13.70476034	10.50511963	7.005120079	9.816399863	10.41676013	12.81075984	16.00475968	18.50475957	20.0107596	21.39911939	21.2991207	20.49311975	18.49911966	15.30511988	11.80511982	1.599120003	2.287840034	4.681839911
TJ	120.741	23.06	1478.5	17.17564166	7.076316627	44.02895972	328.0918398	24.37900054	8.307000267	16.07200027	20.51130009	13.75640003	20.51130009	12.5915001	2572.932	567.668	20.806	93.15479162	1473.614	84.79	1473.614	99.138	11.737	12.89640004	14.86640021	17.53699924	19.19639985	20.32640034	20.71379991	20.49639986	19.99639986	18.82640034	16.41380034	13.19639985	15.15580008	16.32640034	18.31380029	20.99639986	22.62639958	23.77320014	24.37900054	24.09639946	23.59639946	22.49639986	20.0089999	16.79640023	8.307000267	9.436999809	11.41959991
TPS	121.521	24.523	1665	14.89778174	6.096703539	33.90778919	431.2519936	23.51000038	5.529479884	17.9805205	19.60481335	10.31568685	19.68848013	9.215800083	2748.9436	379.7468	112.7056	41.68138927	1050.2396	354.4776	987.198	382.7604	8.285480119	9.235480045	11.28347977	14.60895981	17.01096039	18.96496021	20.16348044	19.9634802	18.73747934	16.66548045	13.76696015	10.11295981	11.06844032	11.99296005	14.06644032	17.29243955	19.79295955	21.72096065	23.51000038	23.31147962	22.01148039	20.01348037	17.11348074	13.45948017	5.529479884	6.479479931	8.526959764
TRK	121.407	24.192	2661.5	12.70091332	7.419333358	41.992463	392.2676155	21.20763969	3.543640039	17.66399965	16.51367322	8.885459981	16.90985324	7.481580011	2962.258	379.3616	89.88	45.38241584	1104.9208	305.378	1054.0744	380.4488	6.887640069	7.22163997	9.575640292	12.60763993	15.00764018	16.3876399	17.20328005	17.15728045	16.3876399	14.34928009	11.41364019	8.367640163	10.26727976	10.56564029	12.91964002	15.95164032	18.35164024	19.73163978	21.20763969	21.20763969	20.42763988	18.4196402	15.46928021	12.40763998	3.543640039	3.823640045	6.195999937
TTC	120.913	23.53	1996	14.49502508	8.480550197	47.57920088	343.405354	22.46419933	4.640199971	17.82399936	18.14953324	11.08453336	18.14953324	9.79050008	2023.732	402.476	32.33	75.45223432	1007.584	105.55	1007.584	135.204	9.032799654	9.751600342	11.93620014	14.54219969	16.45819932	17.95819932	18.36820069	18.17359995	17.36760069	16.07359975	13.6642	10.54279969	13.34419983	14.1388	16.32880072	18.85420053	20.85420053	22.27020021	22.46419933	22.34880062	21.46359934	20.25420044	17.76960021	14.73280035	4.640199971	5.434800167	7.624800056
YMS	121.539	25.181	891.5	17.88777004	4.731800088	25.82195325	495.6459647	26.64383967	8.319919695	18.32391998	22.25916678	13.26819991	23.60916013	11.58919339	3016.03	407.1	163.4776	34.23728224	1093.62	503.372	1072.3452	511.1924	10.64384015	11.64384015	13.28387973	17.0658406	19.76187951	22.04384051	24.22583999	24.1258396	22.46188027	20.1258396	16.70779992	12.52583987	12.92184029	13.92184029	15.6218401	19.34383982	22.04384051	24.36776026	26.64383967	26.54384051	24.92584014	22.6258396	19.13987966	14.94384017	8.319919695	9.383879939	11.00588019
[truncated: 60 more columns]
