# Supplementary material for: Environmental Heterogeneity Leads to Spatial Differences in Genetic Diversity and Demographic Structure of Acer caudatifolium
Source: Plants (Basel). 2021 Aug 10;10(8):1646. doi: 10.3390/plants10081646 (PMC8398000; doi:10.3390/plants10081646)
Supplement: Supplementary file 1 [file plants-10-01646-s001.zip › Table S3.csv]

	1	2	3	4	5	6	7	8	9	10	11	12	13	14	15	16	17	18	19
1	0
2	1.583979328	0
3	1.791502666	0.027316342	0
4	0.948747929	0.072662133	0.056111187	0
5	2.092145949	0.034703971	0.049956952	0.006026096	0
6	2.409129649	0.374967345	0.192904603	0.044408238	0.108844141	0
7	0.798852332	0.030481647	0.03920937	0.060411652	0.034265206	0.144819691	0
8	2.395124601	0.001893579	0.014301653	0.099082266	0.022955113	0.347291271	0.077423665	0
9	1.003486066	0.217448471	0.035132393	0.05859313	0.093051472	0.044855653	0.002245029	0.234247911	0
10	5.305965443	2.012683397	4.120589892	0.512699109	2.524104877	0.589648211	0.594692862	3.872819413	0.208444611	0
11	5.05877007	1.908160298	3.6917519	0.461411431	2.341687552	0.5500031	0.549907006	3.662222015	0.186436656	0	0
12	3.260576882	1.037946565	0.712504709	0.072294066	0.964289222	0.101188182	0.067760053	2.103277061	0.209701809	0	0	0
13	6.410701052	2.4753597	6.043245528	0.736020693	3.337830217	0.760532385	0.788652787	4.812263877	0.2999844	0	0	0	0
14	4.047445992	1.467917078	1.95359896	0.233836739	1.589264908	0.369056583	0.348453997	2.798093357	0.076032453	0	0	0	0	0
15	5.459531038	6.158196135	8.209799226	2.3000033	9.159504216	6.822889775	2.030486696	12.34400854	1.769315979	37.58024691	34.43586109	13.81920569	51.71481286	21.84669865	0
16	4.323963158	1.633311389	2.036375782	0.37082071	1.632479532	0.437814522	0.480056242	2.707823508	0.154827757	0.021867975	0.011541691	0.487342714	0.060895396	0.058279449	14.4870683	0
17	5.675121821	2.167865176	4.762360263	0.588158689	2.796363084	0.647609319	0.660357309	4.186991027	0.239971729	0	0	0	0	0	42.29004329	0.035893717	0
18	3.62877245	1.263518866	1.262494627	0.109213124	1.267882252	0.261909269	0.233608428	2.434773648	0.004702005	0	0	0	0	0	17.08318264	0.149993675	0	0
19	5.798096533	2.219367716	4.976214666	0.613033309	2.886967	0.666666667	0.681972617	4.291285253	0.250203158	0	0	0	0	0	43.86316734	0.040290449	0	0	0
