# Supplementary material for: Environmental Heterogeneity Leads to Spatial Differences in Genetic Diversity and Demographic Structure of Acer caudatifolium
Source: Plants (Basel). 2021 Aug 10;10(8):1646. doi: 10.3390/plants10081646 (PMC8398000; doi:10.3390/plants10081646)
Supplement: Supplementary file 1 [file plants-10-01646-s001.zip › Table S4.csv]

	1	2	3	4	5	6	7	8	9	10	11	12	13	14	15	16	17	18	19
1	0	46.6321073689849	84.7778358972291	84.6826723823483	138.376570690681	120.826458860515	29.9871194489662	145.041837955996	142.669355303124	75.4043119533896	199.825148047621	26.048285493318	123.420123932028	105.943991175419	48.3612429355862	134.110798390038	96.9031017283728	7.96869785704573	201.285462460475
2	46.6321073689849	0	53.6153089246732	125.29605554981	98.4137863174177	160.11602253695	62.8423316487452	102.831837584312	98.9146395324675	34.0426876991362	155.314241229578	26.637708278479	86.0184026336105	62.9829914476253	91.9056373569652	89.3175592702328	51.1284842504217	38.6951872917915	159.508486655094
3	84.7778358972291	53.6153089246732	0	169.444520767037	56.3754718313566	205.52338233379	110.240502418767	66.022963157684	67.5117963687845	25.7060033525054	123.315343520785	58.9929089189881	39.7671057808625	35.8078530710825	132.993746292775	63.6891248149256	43.8931263834461	78.7950664431583	119.46725044894
4	84.6826723823483	125.29605554981	169.444520767037	0	222.12174987986	36.2669032552934	62.6597030275541	227.760477389656	224.205190150874	157.946331695691	280.447977091797	110.518725415492	207.745372654793	188.016539272543	37.1857434183349	214.499663420607	176.028346491145	90.8383872740126	284.39208147686
5	138.376570690681	98.4137863174177	56.3754718313566	222.12174987986	0	257.664390451141	160.614634500689	13.4255705459021	22.2626847046863	64.5502044605967	68.4226894291058	112.357893071908	17.5089162569991	36.8395191025663	186.66360155811	30.0153780290101	54.623730280358	131.556074441523	63.2823573750061
6	120.826458860515	160.11602253695	205.52338233379	36.2669032552934	257.664390451141	0	97.2844218772886	262.891437190596	258.929537736052	193.272710133792	314.657336757949	146.545021279468	243.570542787513	223.062286564025	73.4151676037332	248.889942689467	210.313441325694	126.789364656592	319.570385080413
7	29.9871194489662	62.8423316487452	110.240502418767	62.6597030275541	160.614634500689	97.2844218772886	0	165.611128108437	161.721267248371	96.1052123114064	217.803624478186	52.0334969986305	147.034768805703	125.778236405464	33.1386009853567	151.879436989602	113.379016028206	32.7862054877506	222.291710516452
8	145.041837955996	102.831837584312	66.022963157684	227.760477389656	13.4255705459021	262.891437190596	165.611128108437	0	10.8115672739284	69.8893928813318	57.3127627459325	119.24203282818	29.6658337921188	39.8492178868327	193.013357813173	21.9089462023518	55.0603733767434	137.895905619674	56.6812626243652
9	142.669355303124	98.9146395324675	67.5117963687845	224.205190150874	22.2626847046863	258.929537736052	161.721267248371	10.8115672739284	0	67.2872154667903	57.3191140464769	117.24579219309	35.5045268313281	36.7511826138242	190.15801150266	12.2035665735188	49.1503343480386	135.279054223016	61.7401029126442
10	75.4043119533896	34.0426876991362	25.7060033525054	157.946331695691	64.5502044605967	193.272710133792	96.1052123114064	69.8893928813318	67.2872154667903	0	124.528929234621	50.0086394158395	52.050250654179	30.5435633360413	123.156964893096	59.2488191549264	25.9029243377628	68.0994718701746	126.456480293196
11	199.825148047621	155.314241229578	123.315343520785	280.447977091797	68.4226894291058	314.657336757949	217.803624478186	57.3127627459325	57.3191140464769	124.528929234621	0	174.524996130713	85.9196498212659	94.033813813375	247.014955467326	65.9972412993106	104.425315075605	192.350930798746	28.1104845409663
12	26.048285493318	26.637708278479	58.9929089189881	110.518725415492	112.357893071908	146.545021279468	52.0334969986305	119.24203282818	117.24579219309	50.0086394158395	174.524996130713	0	97.3836155213469	80.4981797065671	74.4056539664313	109.156073750196	72.9967488095663	19.8195157182764	175.342904263953
13	123.420123932028	86.0184026336105	39.7671057808625	207.745372654793	17.5089162569991	243.570542787513	147.034768805703	29.6658337921188	35.5045268313281	52.050250654179	85.9196498212659	97.3836155213469	0	30.0419084402876	171.780875635118	38.4661239060516	48.8950168406803	116.920788692691	79.7979964701902
14	105.943991175419	62.9829914476253	35.8078530710825	188.016539272543	36.8395191025663	223.062286564025	125.778236405464	39.8492178868327	36.7511826138242	30.5435633360413	94.033813813375	80.4981797065671	30.0419084402876	0	153.582348264282	29.51880889607	18.8812333335714	98.6007351289837	96.5261356014928
15	48.3612429355862	91.9056373569652	132.993746292775	37.1857434183349	186.66360155811	73.4151676037332	33.1386009853567	193.013357813173	190.15801150266	123.156964893096	247.014955467326	74.4056539664313	171.780875635118	153.582348264282	0	181.053513697957	143.033727154292	55.1504230581919	249.429793036059
16	134.110798390038	89.3175592702328	63.6891248149256	214.499663420607	30.0153780290101	248.889942689467	151.879436989602	21.9089462023518	12.2035665735188	59.2488191549264	65.9972412993106	109.156073750196	38.4661239060516	29.51880889607	181.053513697957	0	38.5854880856292	126.544931890961	73.2094522797984
17	96.9031017283728	51.1284842504217	43.8931263834461	176.028346491145	54.623730280358	210.313441325694	113.379016028206	55.0603733767434	49.1503343480386	25.9029243377628	104.425315075605	72.9967488095663	48.8950168406803	18.8812333335714	143.033727154292	38.5854880856292	0	89.1437845822404	110.808705305271
18	7.96869785704573	38.6951872917915	78.7950664431583	90.8383872740126	131.556074441523	126.789364656592	32.7862054877506	137.895905619674	135.279054223016	68.0994718701746	192.350930798746	19.8195157182764	116.920788692691	98.6007351289837	55.1504230581919	126.544931890961	89.1437845822404	0	194.280018338986
19	201.285462460475	159.508486655094	119.46725044894	284.39208147686	63.2823573750061	319.570385080413	222.291710516452	56.6812626243652	61.7401029126442	126.456480293196	28.1104845409663	175.342904263953	79.7979964701902	96.5261356014928	249.429793036059	73.2094522797984	110.808705305271	194.280018338986	0
