# Supplementary material for: Environmental Heterogeneity Leads to Spatial Differences in Genetic Diversity and Demographic Structure of Acer caudatifolium
Source: Plants (Basel). 2021 Aug 10;10(8):1646. doi: 10.3390/plants10081646 (PMC8398000; doi:10.3390/plants10081646)
Supplement: Supplementary file 1 [file plants-10-01646-s001.zip › Table S5.csv]

	1	2	3	4	5	6	7	8	9	10	11	12	13	14	15	16	17	18	19
1	0	129	314	494	834.5	910	4	925.5	1005	18	1734.5	665	406.5	243	688.5	502	494.5	171	1275.5
2	129	0	443	623	963.5	1039	125	1054.5	1134	111	1863.5	794	535.5	372	817.5	631	365.5	300	1404.5
3	314	443	0	180	520.5	596	318	611.5	691	332	1420.5	351	92.5	71	374.5	188	808.5	143	961.5
4	494	623	180	0	340.5	416	498	431.5	511	512	1240.5	171	87.5	251	194.5	8	988.5	323	781.5
5	834.5	963.5	520.5	340.5	0	75.5	838.5	91	170.5	852.5	900	169.5	428	591.5	146	332.5	1329	663.5	441
6	910	1039	596	416	75.5	0	914	15.5	95	928	824.5	245	503.5	667	221.5	408	1404.5	739	365.5
7	4	125	318	498	838.5	914	0	929.5	1009	14	1738.5	669	410.5	247	692.5	506	490.5	175	1279.5
8	925.5	1054.5	611.5	431.5	91	15.5	929.5	0	79.5	943.5	809	260.5	519	682.5	237	423.5	1420	754.5	350
9	1005	1134	691	511	170.5	95	1009	79.5	0	1023	729.5	340	598.5	762	316.5	503	1499.5	834	270.5
10	18	111	332	512	852.5	928	14	943.5	1023	0	1752.5	683	424.5	261	706.5	520	476.5	189	1293.5
11	1734.5	1863.5	1420.5	1240.5	900	824.5	1738.5	809	729.5	1752.5	0	1069.5	1328	1491.5	1046	1232.5	2229	1563.5	459
12	665	794	351	171	169.5	245	669	260.5	340	683	1069.5	0	258.5	422	23.5	163	1159.5	494	610.5
13	406.5	535.5	92.5	87.5	428	503.5	410.5	519	598.5	424.5	1328	258.5	0	163.5	282	95.5	901	235.5	869
14	243	372	71	251	591.5	667	247	682.5	762	261	1491.5	422	163.5	0	445.5	259	737.5	72	1032.5
15	688.5	817.5	374.5	194.5	146	221.5	692.5	237	316.5	706.5	1046	23.5	282	445.5	0	186.5	1183	517.5	587
16	502	631	188	8	332.5	408	506	423.5	503	520	1232.5	163	95.5	259	186.5	0	996.5	331	773.5
17	494.5	365.5	808.5	988.5	1329	1404.5	490.5	1420	1499.5	476.5	2229	1159.5	901	737.5	1183	996.5	0	665.5	1770
18	171	300	143	323	663.5	739	175	754.5	834	189	1563.5	494	235.5	72	517.5	331	665.5	0	1104.5
19	1275.5	1404.5	961.5	781.5	441	365.5	1279.5	350	270.5	1293.5	459	610.5	869	1032.5	587	773.5	1770	1104.5	0
