# Supplementary material for: Environmental Heterogeneity Leads to Spatial Differences in Genetic Diversity and Demographic Structure of Acer caudatifolium
Source: Plants (Basel). 2021 Aug 10;10(8):1646. doi: 10.3390/plants10081646 (PMC8398000; doi:10.3390/plants10081646)
Supplement: Supplementary file 1 [file plants-10-01646-s001.zip › Table S6.csv]

	1	2	3	4	5	6	7	8	9	10	11	12	13	14	15	16	17	18	19
1	0	0.0759288535920945	0.481098251355902	0.187908783690218	0.409522386127724	0.3134674247463	0.271709707248401	0.382655080554804	0.428856038800041	0.372789690409943	0.545905821831216	0.613587278780148	0.569181822067943	0.382866970797321	0.450933275089564	0.328042104154798	0.266454378326061	0.646305792184404	0.293385911568271
2	0.0759288535920945	0	0.472465715502683	0.239475170089841	0.391690426289272	0.328435907656053	0.309508762936485	0.408497191170581	0.454011776974593	0.356759457748281	0.569830599410427	0.614060392896181	0.556484361082576	0.360660465004092	0.441999614466318	0.359737365608245	0.249162144852305	0.630135536437008	0.295238235761938
3	0.481098251355902	0.472465715502683	0	0.541262547233726	0.467620035356981	0.759146264664953	0.527138176625309	0.629576575900472	0.648549238156008	0.174297909389732	0.746353620893319	0.172146398167285	0.269364710246901	0.268934435767142	0.390899326854015	0.576205122468634	0.374450800809084	0.266792864823188	0.695934816461169
4	0.187908783690218	0.239475170089841	0.541262547233726	0	0.376099015692737	0.252607633604385	0.185252771436781	0.242091949246081	0.322997889334894	0.408292896326149	0.377882551868048	0.603073502526517	0.572661013415763	0.431065036294117	0.382146308639665	0.259582010201994	0.308616704230638	0.604487132904911	0.316099383708329
5	0.409522386127724	0.391690426289272	0.467620035356981	0.376099015692737	0	0.612380090651412	0.373341768542211	0.294891984563536	0.416247860287379	0.298544186705181	0.611289895512327	0.309844864684099	0.225989021724079	0.213943221011106	0.128854119314655	0.281945257463398	0.145728698113202	0.272350876843574	0.566472267492262
6	0.3134674247463	0.328435907656053	0.759146264664953	0.252607633604385	0.612380090651412	0	0.282231261319658	0.373453560342629	0.327061465483535	0.637663646045494	0.390784964153379	0.818694434605182	0.793996268481083	0.662581342451347	0.623055889784542	0.389333134386336	0.546186818831949	0.830909507083163	0.181960966433591
7	0.271709707248401	0.309508762936485	0.527138176625309	0.185252771436781	0.373341768542211	0.282231261319658	0	0.138053082114011	0.160312818659221	0.391946437431533	0.338904018661913	0.565262654196171	0.527683336339586	0.390263504257664	0.410986978732306	0.109697471055085	0.267197558220081	0.597756477141481	0.250667006787234
8	0.382655080554804	0.408497191170581	0.629576575900472	0.242091949246081	0.294891984563536	0.373453560342629	0.138053082114011	0	0.188211202007997	0.477311001454719	0.357357534649445	0.553863845904204	0.505941162230905	0.385986824854225	0.347412049384118	0.089432704272419	0.280300854802135	0.540406622892106	0.328343306672472
9	0.428856038800041	0.454011776974593	0.648549238156008	0.322997889334894	0.416247860287379	0.327061465483535	0.160312818659221	0.188211202007997	0	0.508607368405499	0.237152693020489	0.631195289250847	0.590194577994387	0.447857859674384	0.480136459467463	0.195328678206101	0.332338025391994	0.642821452535886	0.183318170068973
10	0.372789690409943	0.356759457748281	0.174297909389732	0.408292896326149	0.298544186705181	0.637663646045494	0.391946437431533	0.477311001454719	0.508607368405499	0	0.63087073940062	0.287438920110511	0.215766673151231	0.115544545908148	0.233322051637097	0.439231516240454	0.210557943787146	0.295141477837119	0.573227634580421
11	0.545905821831216	0.569830599410427	0.746353620893319	0.377882551868048	0.611289895512327	0.390784964153379	0.338904018661913	0.357357534649445	0.237152693020489	0.63087073940062	0	0.824303167373735	0.791142863729332	0.639849727380746	0.649064125170736	0.428258931908024	0.550211685252492	0.824460806308267	0.292918440216836
12	0.613587278780148	0.614060392896181	0.172146398167285	0.603073502526517	0.309844864684099	0.818694434605182	0.565262654196171	0.553863845904204	0.631195289250847	0.287438920110511	0.824303167373735	0	0.122443775225823	0.30962381641509	0.248782510729582	0.492078953392278	0.398669864917676	0.109003932525398	0.778932238528595
13	0.569181822067943	0.556484361082576	0.269364710246901	0.572661013415763	0.225989021724079	0.793996268481083	0.527683336339586	0.505941162230905	0.590194577994387	0.215766673151231	0.791142863729332	0.122443775225823	0	0.239064978715597	0.205483638351258	0.433489761260933	0.331542761339763	0.0859214458726982	0.729992178709305
14	0.382866970797321	0.360660465004092	0.268934435767142	0.431065036294117	0.213943221011106	0.662581342451347	0.390263504257664	0.385986824854225	0.447857859674384	0.115544545908148	0.639849727380746	0.30962381641509	0.239064978715597	0	0.160959259025401	0.373939509947833	0.130606281751398	0.315506165831354	0.579427832761217
15	0.450933275089564	0.441999614466318	0.390899326854015	0.382146308639665	0.128854119314655	0.623055889784542	0.410986978732306	0.347412049384118	0.480136459467463	0.233322051637097	0.649064125170736	0.248782510729582	0.205483638351258	0.160959259025401	0	0.335656112842679	0.220801950454034	0.242196465128476	0.638084873882881
16	0.328042104154798	0.359737365608245	0.576205122468634	0.259582010201994	0.281945257463398	0.389333134386336	0.109697471055085	0.089432704272419	0.195328678206101	0.439231516240454	0.428258931908024	0.492078953392278	0.433489761260933	0.373939509947833	0.335656112842679	0	0.250185299990077	0.511954375944468	0.332326000662844
17	0.266454378326061	0.249162144852305	0.374450800809084	0.308616704230638	0.145728698113202	0.546186818831949	0.267197558220081	0.280300854802135	0.332338025391994	0.210557943787146	0.550211685252492	0.398669864917676	0.331542761339763	0.130606281751398	0.220801950454034	0.250185299990077	0	0.411090677763856	0.47433867716348
18	0.646305792184404	0.630135536437008	0.266792864823188	0.604487132904911	0.272350876843574	0.830909507083163	0.597756477141481	0.540406622892106	0.642821452535886	0.295141477837119	0.824460806308267	0.109003932525398	0.0859214458726982	0.315506165831354	0.242196465128476	0.511954375944468	0.411090677763856	0	0.799543116961742
19	0.293385911568271	0.295238235761938	0.695934816461169	0.316099383708329	0.566472267492262	0.181960966433591	0.250667006787234	0.328343306672472	0.183318170068973	0.573227634580421	0.292918440216836	0.778932238528595	0.729992178709305	0.579427832761217	0.638084873882881	0.332326000662844	0.47433867716348	0.799543116961742	0
